# Supplementary material for: Structural basis of Acinetobacter type IV pili targeting by an RNA virus
Source: Nat Commun. 2024 Mar 29;15:2746. doi: 10.1038/s41467-024-47119-5 (PMC10980823; doi:10.1038/s41467-024-47119-5)
Supplement: Supplementary file 4 — Supplementary Data 1 [file 41467_2024_47119_MOESM4_ESM.zip]

Archive with 2 entries (2 files):
- Supplementary_Data_1_gp16_pilin_AF_coordinate.txt
- __MACOSX/._Supplementary_Data_1_gp16_pilin_AF_coordinate.txt
