# Supplementary material for: Structural basis of Acinetobacter type IV pili targeting by an RNA virus
Source: Nat Commun. 2024 Mar 29;15:2746. doi: 10.1038/s41467-024-47119-5 (PMC10980823; doi:10.1038/s41467-024-47119-5)
Supplement: Supplementary file 4 — Supplementary Data 1 [file 41467_2024_47119_MOESM4_ESM.zip › Supplementary_Data_1_gp16_pilin_AF_coordinate.txt]

SEQRES   1 A  138  LEU ILE GLU LEU MET ILE VAL VAL ALA ILE ILE GLY ILE
SEQRES   2 A  138  LEU ALA ALA ILE ALA ILE PRO GLN TYR GLN ASN TYR ILE
SEQRES   3 A  138  ALA LYS SER GLN VAL SER ARG VAL MET SER GLU THR GLY
SEQRES   4 A  138  SER LEU LYS THR VAL ILE GLU THR CYS ILE LEU ASP GLY
SEQRES   5 A  138  LYS THR ALA ALA ASN CYS GLU LEU GLY TRP THR ASN SER
SEQRES   6 A  138  ASN LEU LEU GLY SER THR ALA ALA VAL THR GLY GLN THR
SEQRES   7 A  138  GLY LEU THR ILE THR TYR PRO ALA SER ALA THR GLU SER
SEQRES   8 A  138  ALA ALA ILE GLN GLY THR PHE GLY ASN SER ALA ALA ILE
SEQRES   9 A  138  LYS ILE LYS ASN GLN THR LEU THR TRP THR ARG THR PRO
SEQRES  10 A  138  GLU GLY ALA TRP SER CYS ALA THR THR VAL GLU ALA LYS
SEQRES  11 A  138  PHE LYS PRO ALA GLY CYS ALA SER
HELIX    1   1 ILE A    2  GLY A   39  1                                  38
HELIX    2   2 SER A   40  LYS A   42  1                                   3
HELIX    3   3 THR A   43  LEU A   50  1                                   8
HELIX    4   4 ILE A  104  ILE A  106  1                                   3
SHEET    1   1 1 LEU A  80  THR A  83  0
SHEET    2   2 1 ALA A  92  THR A  97  0
SHEET    3   3 1 THR A 110  ARG A 115  0
SHEET    4   4 1 TRP A 121  THR A 125  0
ATOM      1  N   LEU A   1     -30.368  26.921  28.118  1.00 79.81           N
ATOM      2  H   LEU A   1     -29.890  27.750  28.443  1.00 79.81           H
ATOM      3  H2  LEU A   1     -31.300  26.914  28.507  1.00 79.81           H
ATOM      4  H3  LEU A   1     -30.433  26.972  27.112  1.00 79.81           H
ATOM      5  CA  LEU A   1     -29.612  25.708  28.525  1.00 79.81           C
ATOM      6  HA  LEU A   1     -28.613  25.779  28.094  1.00 79.81           H
ATOM      7  C   LEU A   1     -30.194  24.438  27.912  1.00 79.81           C
ATOM      8  CB  LEU A   1     -29.430  25.588  30.049  1.00 79.81           C
ATOM      9  HB2 LEU A   1     -29.001  24.611  30.272  1.00 79.81           H
ATOM     10  HB3 LEU A   1     -30.405  25.644  30.532  1.00 79.81           H
ATOM     11  O   LEU A   1     -29.452  23.772  27.209  1.00 79.81           O
ATOM     12  CG  LEU A   1     -28.502  26.671  30.639  1.00 79.81           C
ATOM     13  HG  LEU A   1     -28.927  27.651  30.418  1.00 79.81           H
ATOM     14  CD1 LEU A   1     -28.414  26.515  32.154  1.00 79.81           C
ATOM     15 HD11 LEU A   1     -29.405  26.592  32.602  1.00 79.81           H
ATOM     16 HD12 LEU A   1     -27.788  27.304  32.572  1.00 79.81           H
ATOM     17 HD13 LEU A   1     -27.979  25.550  32.413  1.00 79.81           H
ATOM     18  CD2 LEU A   1     -27.089  26.611  30.053  1.00 79.81           C
ATOM     19 HD21 LEU A   1     -26.657  25.624  30.212  1.00 79.81           H
ATOM     20 HD22 LEU A   1     -26.457  27.343  30.556  1.00 79.81           H
ATOM     21 HD23 LEU A   1     -27.085  26.846  28.989  1.00 79.81           H
ATOM     22  N   ILE A   2     -31.490  24.134  28.086  1.00 92.23           N
ATOM     23  H   ILE A   2     -32.057  24.650  28.743  1.00 92.23           H
ATOM     24  CA  ILE A   2     -32.109  22.927  27.496  1.00 92.23           C
ATOM     25  HA  ILE A   2     -31.582  22.069  27.914  1.00 92.23           H
ATOM     26  C   ILE A   2     -31.938  22.830  25.968  1.00 92.23           C
ATOM     27  CB  ILE A   2     -33.593  22.816  27.925  1.00 92.23           C
ATOM     28  HB  ILE A   2     -33.619  22.851  29.014  1.00 92.23           H
ATOM     29  O   ILE A   2     -31.615  21.762  25.463  1.00 92.23           O
ATOM     30  CG1 ILE A   2     -34.259  21.491  27.496  1.00 92.23           C
ATOM     31 HG12 ILE A   2     -35.298  21.502  27.827  1.00 92.23           H
ATOM     32 HG13 ILE A   2     -34.260  21.405  26.409  1.00 92.23           H
ATOM     33  CG2 ILE A   2     -34.452  23.990  27.414  1.00 92.23           C
ATOM     34 HG21 ILE A   2     -34.029  24.952  27.704  1.00 92.23           H
ATOM     35 HG22 ILE A   2     -35.449  23.920  27.848  1.00 92.23           H
ATOM     36 HG23 ILE A   2     -34.561  23.946  26.331  1.00 92.23           H
ATOM     37  CD1 ILE A   2     -33.598  20.242  28.093  1.00 92.23           C
ATOM     38 HD11 ILE A   2     -32.596  20.107  27.686  1.00 92.23           H
ATOM     39 HD12 ILE A   2     -33.545  20.330  29.178  1.00 92.23           H
ATOM     40 HD13 ILE A   2     -34.193  19.365  27.838  1.00 92.23           H
ATOM     41  N   GLU A   3     -32.041  23.954  25.249  1.00 92.65           N
ATOM     42  H   GLU A   3     -32.446  24.771  25.684  1.00 92.65           H
ATOM     43  CA  GLU A   3     -31.824  24.007  23.796  1.00 92.65           C
ATOM     44  HA  GLU A   3     -32.503  23.307  23.310  1.00 92.65           H
ATOM     45  C   GLU A   3     -30.384  23.633  23.397  1.00 92.65           C
ATOM     46  CB  GLU A   3     -32.192  25.408  23.300  1.00 92.65           C
ATOM     47  HB2 GLU A   3     -33.173  25.665  23.698  1.00 92.65           H
ATOM     48  HB3 GLU A   3     -31.468  26.132  23.674  1.00 92.65           H
ATOM     49  O   GLU A   3     -30.160  22.859  22.473  1.00 92.65           O
ATOM     50  CG  GLU A   3     -32.252  25.472  21.772  1.00 92.65           C
ATOM     51  HG2 GLU A   3     -31.250  25.353  21.360  1.00 92.65           H
ATOM     52  HG3 GLU A   3     -32.874  24.657  21.400  1.00 92.65           H
ATOM     53  CD  GLU A   3     -32.843  26.816  21.352  1.00 92.65           C
ATOM     54  OE1 GLU A   3     -32.054  27.786  21.305  1.00 92.65           O
ATOM     55  OE2 GLU A   3     -34.080  26.868  21.190  1.00 92.65           O
ATOM     56  N   LEU A   4     -29.387  24.090  24.158  1.00 90.75           N
ATOM     57  H   LEU A   4     -29.614  24.659  24.961  1.00 90.75           H
ATOM     58  CA  LEU A   4     -27.997  23.693  23.929  1.00 90.75           C
ATOM     59  HA  LEU A   4     -27.784  23.768  22.862  1.00 90.75           H
ATOM     60  C   LEU A   4     -27.758  22.223  24.299  1.00 90.75           C
ATOM     61  CB  LEU A   4     -27.048  24.633  24.693  1.00 90.75           C
ATOM     62  HB2 LEU A   4     -26.044  24.209  24.663  1.00 90.75           H
ATOM     63  HB3 LEU A   4     -27.358  24.670  25.737  1.00 90.75           H
ATOM     64  O   LEU A   4     -26.994  21.547  23.620  1.00 90.75           O
ATOM     65  CG  LEU A   4     -26.983  26.062  24.123  1.00 90.75           C
ATOM     66  HG  LEU A   4     -27.990  26.473  24.054  1.00 90.75           H
ATOM     67  CD1 LEU A   4     -26.174  26.948  25.072  1.00 90.75           C
ATOM     68 HD11 LEU A   4     -25.152  26.577  25.146  1.00 90.75           H
ATOM     69 HD12 LEU A   4     -26.150  27.967  24.685  1.00 90.75           H
ATOM     70 HD13 LEU A   4     -26.629  26.956  26.063  1.00 90.75           H
ATOM     71  CD2 LEU A   4     -26.321  26.108  22.744  1.00 90.75           C
ATOM     72 HD21 LEU A   4     -26.933  25.580  22.013  1.00 90.75           H
ATOM     73 HD22 LEU A   4     -26.232  27.143  22.414  1.00 90.75           H
ATOM     74 HD23 LEU A   4     -25.330  25.657  22.782  1.00 90.75           H
ATOM     75  N   MET A   5     -28.430  21.699  25.330  1.00 92.45           N
ATOM     76  H   MET A   5     -29.064  22.293  25.845  1.00 92.45           H
ATOM     77  CA  MET A   5     -28.307  20.287  25.713  1.00 92.45           C
ATOM     78  HA  MET A   5     -27.250  20.044  25.820  1.00 92.45           H
ATOM     79  C   MET A   5     -28.865  19.352  24.633  1.00 92.45           C
ATOM     80  CB  MET A   5     -28.998  20.021  27.057  1.00 92.45           C
ATOM     81  HB2 MET A   5     -28.996  18.947  27.244  1.00 92.45           H
ATOM     82  HB3 MET A   5     -30.034  20.356  27.012  1.00 92.45           H
ATOM     83  O   MET A   5     -28.229  18.343  24.335  1.00 92.45           O
ATOM     84  CG  MET A   5     -28.289  20.716  28.224  1.00 92.45           C
ATOM     85  HG2 MET A   5     -28.209  21.780  28.003  1.00 92.45           H
ATOM     86  HG3 MET A   5     -27.276  20.323  28.310  1.00 92.45           H
ATOM     87  SD  MET A   5     -29.127  20.530  29.823  1.00 92.45           S
ATOM     88  CE  MET A   5     -28.686  18.814  30.217  1.00 92.45           C
ATOM     89  HE1 MET A   5     -29.093  18.553  31.194  1.00 92.45           H
ATOM     90  HE2 MET A   5     -27.601  18.707  30.241  1.00 92.45           H
ATOM     91  HE3 MET A   5     -29.104  18.142  29.467  1.00 92.45           H
ATOM     92  N   ILE A   6     -30.001  19.693  24.007  1.00 92.52           N
ATOM     93  H   ILE A   6     -30.497  20.523  24.301  1.00 92.52           H
ATOM     94  CA  ILE A   6     -30.547  18.895  22.898  1.00 92.52           C
ATOM     95  HA  ILE A   6     -30.502  17.852  23.211  1.00 92.52           H
ATOM     96  C   ILE A   6     -29.670  18.991  21.644  1.00 92.52           C
ATOM     97  CB  ILE A   6     -32.038  19.201  22.630  1.00 92.52           C
ATOM     98  HB  ILE A   6     -32.567  19.060  23.572  1.00 92.52           H
ATOM     99  O   ILE A   6     -29.423  17.968  21.010  1.00 92.52           O
ATOM    100  CG1 ILE A   6     -32.619  18.200  21.613  1.00 92.52           C
ATOM    101 HG12 ILE A   6     -32.240  18.432  20.618  1.00 92.52           H
ATOM    102 HG13 ILE A   6     -32.288  17.195  21.877  1.00 92.52           H
ATOM    103  CG2 ILE A   6     -32.289  20.640  22.167  1.00 92.52           C
ATOM    104 HG21 ILE A   6     -31.766  20.862  21.237  1.00 92.52           H
ATOM    105 HG22 ILE A   6     -31.954  21.306  22.962  1.00 92.52           H
ATOM    106 HG23 ILE A   6     -33.354  20.820  22.025  1.00 92.52           H
ATOM    107  CD1 ILE A   6     -34.153  18.187  21.566  1.00 92.52           C
ATOM    108 HD11 ILE A   6     -34.482  17.381  20.910  1.00 92.52           H
ATOM    109 HD12 ILE A   6     -34.537  19.128  21.171  1.00 92.52           H
ATOM    110 HD13 ILE A   6     -34.556  18.015  22.564  1.00 92.52           H
ATOM    111  N   VAL A   7     -29.115  20.167  21.328  1.00 93.43           N
ATOM    112  H   VAL A   7     -29.382  20.991  21.848  1.00 93.43           H
ATOM    113  CA  VAL A   7     -28.165  20.312  20.211  1.00 93.43           C
ATOM    114  HA  VAL A   7     -28.639  19.935  19.305  1.00 93.43           H
ATOM    115  C   VAL A   7     -26.919  19.451  20.443  1.00 93.43           C
ATOM    116  CB  VAL A   7     -27.806  21.792  19.974  1.00 93.43           C
ATOM    117  HB  VAL A   7     -27.491  22.243  20.915  1.00 93.43           H
ATOM    118  O   VAL A   7     -26.527  18.702  19.551  1.00 93.43           O
ATOM    119  CG1 VAL A   7     -26.676  21.959  18.951  1.00 93.43           C
ATOM    120 HG11 VAL A   7     -26.904  21.401  18.042  1.00 93.43           H
ATOM    121 HG12 VAL A   7     -26.547  23.012  18.704  1.00 93.43           H
ATOM    122 HG13 VAL A   7     -25.739  21.599  19.375  1.00 93.43           H
ATOM    123  CG2 VAL A   7     -29.014  22.564  19.429  1.00 93.43           C
ATOM    124 HG21 VAL A   7     -28.785  23.629  19.387  1.00 93.43           H
ATOM    125 HG22 VAL A   7     -29.888  22.426  20.065  1.00 93.43           H
ATOM    126 HG23 VAL A   7     -29.263  22.214  18.427  1.00 93.43           H
ATOM    127  N   VAL A   8     -26.336  19.475  21.646  1.00 92.37           N
ATOM    128  H   VAL A   8     -26.694  20.112  22.342  1.00 92.37           H
ATOM    129  CA  VAL A   8     -25.174  18.633  21.988  1.00 92.37           C
ATOM    130  HA  VAL A   8     -24.399  18.795  21.239  1.00 92.37           H
ATOM    131  C   VAL A   8     -25.526  17.142  21.932  1.00 92.37           C
ATOM    132  CB  VAL A   8     -24.593  19.030  23.360  1.00 92.37           C
ATOM    133  HB  VAL A   8     -25.390  19.026  24.105  1.00 92.37           H
ATOM    134  O   VAL A   8     -24.730  16.356  21.419  1.00 92.37           O
ATOM    135  CG1 VAL A   8     -23.480  18.083  23.830  1.00 92.37           C
ATOM    136 HG11 VAL A   8     -22.705  18.005  23.067  1.00 92.37           H
ATOM    137 HG12 VAL A   8     -23.886  17.091  24.029  1.00 92.37           H
ATOM    138 HG13 VAL A   8     -23.039  18.457  24.754  1.00 92.37           H
ATOM    139  CG2 VAL A   8     -23.971  20.433  23.301  1.00 92.37           C
ATOM    140 HG21 VAL A   8     -23.683  20.750  24.304  1.00 92.37           H
ATOM    141 HG22 VAL A   8     -24.677  21.159  22.897  1.00 92.37           H
ATOM    142 HG23 VAL A   8     -23.090  20.424  22.660  1.00 92.37           H
ATOM    143  N   ALA A   9     -26.721  16.746  22.384  1.00 92.45           N
ATOM    144  H   ALA A   9     -27.328  17.423  22.823  1.00 92.45           H
ATOM    145  CA  ALA A   9     -27.183  15.361  22.291  1.00 92.45           C
ATOM    146  HA  ALA A   9     -26.439  14.718  22.761  1.00 92.45           H
ATOM    147  C   ALA A   9     -27.329  14.893  20.830  1.00 92.45           C
ATOM    148  CB  ALA A   9     -28.495  15.219  23.074  1.00 92.45           C
ATOM    149  HB1 ALA A   9     -28.818  14.178  23.057  1.00 92.45           H
ATOM    150  HB2 ALA A   9     -29.271  15.838  22.624  1.00 92.45           H
ATOM    151  HB3 ALA A   9     -28.345  15.527  24.109  1.00 92.45           H
ATOM    152  O   ALA A   9     -26.846  13.814  20.482  1.00 92.45           O
ATOM    153  N   ILE A  10     -27.925  15.712  19.954  1.00 92.53           N
ATOM    154  H   ILE A  10     -28.307  16.580  20.301  1.00 92.53           H
ATOM    155  CA  ILE A  10     -28.085  15.399  18.522  1.00 92.53           C
ATOM    156  HA  ILE A  10     -28.532  14.409  18.432  1.00 92.53           H
ATOM    157  C   ILE A  10     -26.720  15.335  17.824  1.00 92.53           C
ATOM    158  CB  ILE A  10     -29.036  16.416  17.845  1.00 92.53           C
ATOM    159  HB  ILE A  10     -28.672  17.422  18.054  1.00 92.53           H
ATOM    160  O   ILE A  10     -26.453  14.382  17.089  1.00 92.53           O
ATOM    161  CG1 ILE A  10     -30.473  16.281  18.403  1.00 92.53           C
ATOM    162 HG12 ILE A  10     -30.919  15.358  18.033  1.00 92.53           H
ATOM    163 HG13 ILE A  10     -30.447  16.210  19.490  1.00 92.53           H
ATOM    164  CG2 ILE A  10     -29.061  16.212  16.315  1.00 92.53           C
ATOM    165 HG21 ILE A  10     -29.365  15.193  16.079  1.00 92.53           H
ATOM    166 HG22 ILE A  10     -28.077  16.400  15.885  1.00 92.53           H
ATOM    167 HG23 ILE A  10     -29.752  16.911  15.844  1.00 92.53           H
ATOM    168  CD1 ILE A  10     -31.391  17.457  18.039  1.00 92.53           C
ATOM    169 HD11 ILE A  10     -32.359  17.314  18.519  1.00 92.53           H
ATOM    170 HD12 ILE A  10     -31.552  17.506  16.962  1.00 92.53           H
ATOM    171 HD13 ILE A  10     -30.953  18.392  18.387  1.00 92.53           H
ATOM    172  N   ILE A  11     -25.830  16.302  18.084  1.00 92.33           N
ATOM    173  H   ILE A  11     -26.108  17.061  18.689  1.00 92.33           H
ATOM    174  CA  ILE A  11     -24.464  16.308  17.535  1.00 92.33           C
ATOM    175  HA  ILE A  11     -24.528  16.250  16.449  1.00 92.33           H
ATOM    176  C   ILE A  11     -23.697  15.064  17.998  1.00 92.33           C
ATOM    177  CB  ILE A  11     -23.722  17.616  17.905  1.00 92.33           C
ATOM    178  HB  ILE A  11     -23.807  17.769  18.980  1.00 92.33           H
ATOM    179  O   ILE A  11     -23.008  14.449  17.187  1.00 92.33           O
ATOM    180  CG1 ILE A  11     -24.361  18.818  17.171  1.00 92.33           C
ATOM    181 HG12 ILE A  11     -24.166  18.735  16.102  1.00 92.33           H
ATOM    182 HG13 ILE A  11     -25.443  18.801  17.300  1.00 92.33           H
ATOM    183  CG2 ILE A  11     -22.224  17.536  17.541  1.00 92.33           C
ATOM    184 HG21 ILE A  11     -22.105  17.344  16.475  1.00 92.33           H
ATOM    185 HG22 ILE A  11     -21.732  16.744  18.105  1.00 92.33           H
ATOM    186 HG23 ILE A  11     -21.715  18.465  17.798  1.00 92.33           H
ATOM    187  CD1 ILE A  11     -23.854  20.179  17.664  1.00 92.33           C
ATOM    188 HD11 ILE A  11     -24.461  20.969  17.221  1.00 92.33           H
ATOM    189 HD12 ILE A  11     -23.929  20.233  18.750  1.00 92.33           H
ATOM    190 HD13 ILE A  11     -22.819  20.338  17.361  1.00 92.33           H
ATOM    191  N   GLY A  12     -23.854  14.649  19.259  1.00 92.73           N
ATOM    192  H   GLY A  12     -24.409  15.214  19.887  1.00 92.73           H
ATOM    193  CA  GLY A  12     -23.242  13.431  19.791  1.00 92.73           C
ATOM    194  HA2 GLY A  12     -23.537  13.321  20.834  1.00 92.73           H
ATOM    195  HA3 GLY A  12     -22.157  13.519  19.738  1.00 92.73           H
ATOM    196  C   GLY A  12     -23.668  12.165  19.038  1.00 92.73           C
ATOM    197  O   GLY A  12     -22.815  11.354  18.675  1.00 92.73           O
ATOM    198  N   ILE A  13     -24.964  12.019  18.735  1.00 92.50           N
ATOM    199  H   ILE A  13     -25.609  12.722  19.065  1.00 92.50           H
ATOM    200  CA  ILE A  13     -25.502  10.869  17.983  1.00 92.50           C
ATOM    201  HA  ILE A  13     -25.148   9.950  18.450  1.00 92.50           H
ATOM    202  C   ILE A  13     -24.985  10.867  16.538  1.00 92.50           C
ATOM    203  CB  ILE A  13     -27.050  10.870  18.029  1.00 92.50           C
ATOM    204  HB  ILE A  13     -27.403  11.835  17.664  1.00 92.50           H
ATOM    205  O   ILE A  13     -24.527   9.834  16.043  1.00 92.50           O
ATOM    206  CG1 ILE A  13     -27.560  10.669  19.475  1.00 92.50           C
ATOM    207 HG12 ILE A  13     -26.970  11.268  20.169  1.00 92.50           H
ATOM    208 HG13 ILE A  13     -27.435   9.626  19.763  1.00 92.50           H
ATOM    209  CG2 ILE A  13     -27.633   9.766  17.123  1.00 92.50           C
ATOM    210 HG21 ILE A  13     -27.387   9.956  16.078  1.00 92.50           H
ATOM    211 HG22 ILE A  13     -28.720   9.741  17.197  1.00 92.50           H
ATOM    212 HG23 ILE A  13     -27.233   8.793  17.411  1.00 92.50           H
ATOM    213  CD1 ILE A  13     -29.029  11.071  19.665  1.00 92.50           C
ATOM    214 HD11 ILE A  13     -29.689  10.427  19.083  1.00 92.50           H
ATOM    215 HD12 ILE A  13     -29.170  12.109  19.362  1.00 92.50           H
ATOM    216 HD13 ILE A  13     -29.292  10.976  20.718  1.00 92.50           H
ATOM    217  N   LEU A  14     -25.014  12.023  15.867  1.00 92.45           N
ATOM    218  H   LEU A  14     -25.400  12.836  16.326  1.00 92.45           H
ATOM    219  CA  LEU A  14     -24.507  12.154  14.498  1.00 92.45           C
ATOM    220  HA  LEU A  14     -24.990  11.408  13.868  1.00 92.45           H
ATOM    221  C   LEU A  14     -23.001  11.869  14.431  1.00 92.45           C
ATOM    222  CB  LEU A  14     -24.823  13.562  13.963  1.00 92.45           C
ATOM    223  HB2 LEU A  14     -24.286  13.705  13.025  1.00 92.45           H
ATOM    224  HB3 LEU A  14     -24.445  14.296  14.675  1.00 92.45           H
ATOM    225  O   LEU A  14     -22.553  11.130  13.553  1.00 92.45           O
ATOM    226  CG  LEU A  14     -26.317  13.837  13.710  1.00 92.45           C
ATOM    227  HG  LEU A  14     -26.890  13.650  14.618  1.00 92.45           H
ATOM    228  CD1 LEU A  14     -26.498  15.303  13.315  1.00 92.45           C
ATOM    229 HD11 LEU A  14     -27.556  15.515  13.166  1.00 92.45           H
ATOM    230 HD12 LEU A  14     -26.127  15.944  14.115  1.00 92.45           H
ATOM    231 HD13 LEU A  14     -25.953  15.518  12.396  1.00 92.45           H
ATOM    232  CD2 LEU A  14     -26.886  12.964  12.588  1.00 92.45           C
ATOM    233 HD21 LEU A  14     -26.298  13.089  11.679  1.00 92.45           H
ATOM    234 HD22 LEU A  14     -26.881  11.916  12.887  1.00 92.45           H
ATOM    235 HD23 LEU A  14     -27.918  13.253  12.390  1.00 92.45           H
ATOM    236  N   ALA A  15     -22.226  12.395  15.382  1.00 92.26           N
ATOM    237  H   ALA A  15     -22.651  12.998  16.072  1.00 92.26           H
ATOM    238  CA  ALA A  15     -20.786  12.176  15.467  1.00 92.26           C
ATOM    239  HA  ALA A  15     -20.332  12.488  14.526  1.00 92.26           H
ATOM    240  C   ALA A  15     -20.441  10.693  15.677  1.00 92.26           C
ATOM    241  CB  ALA A  15     -20.222  13.055  16.589  1.00 92.26           C
ATOM    242  HB1 ALA A  15     -20.683  12.791  17.541  1.00 92.26           H
ATOM    243  HB2 ALA A  15     -20.425  14.104  16.374  1.00 92.26           H
ATOM    244  HB3 ALA A  15     -19.144  12.912  16.665  1.00 92.26           H
ATOM    245  O   ALA A  15     -19.519  10.187  15.033  1.00 92.26           O
ATOM    246  N   ALA A  16     -21.205   9.974  16.507  1.00 92.19           N
ATOM    247  H   ALA A  16     -21.934  10.443  17.025  1.00 92.19           H
ATOM    248  CA  ALA A  16     -20.982   8.552  16.768  1.00 92.19           C
ATOM    249  HA  ALA A  16     -19.977   8.431  17.171  1.00 92.19           H
ATOM    250  C   ALA A  16     -21.072   7.678  15.500  1.00 92.19           C
ATOM    251  CB  ALA A  16     -21.982   8.094  17.837  1.00 92.19           C
ATOM    252  HB1 ALA A  16     -21.796   7.050  18.089  1.00 92.19           H
ATOM    253  HB2 ALA A  16     -23.002   8.193  17.466  1.00 92.19           H
ATOM    254  HB3 ALA A  16     -21.869   8.700  18.736  1.00 92.19           H
ATOM    255  O   ALA A  16     -20.343   6.693  15.387  1.00 92.19           O
ATOM    256  N   ILE A  17     -21.913   8.048  14.526  1.00 92.06           N
ATOM    257  H   ILE A  17     -22.499   8.853  14.697  1.00 92.06           H
ATOM    258  CA  ILE A  17     -22.065   7.326  13.249  1.00 92.06           C
ATOM    259  HA  ILE A  17     -21.808   6.278  13.403  1.00 92.06           H
ATOM    260  C   ILE A  17     -21.099   7.871  12.185  1.00 92.06           C
ATOM    261  CB  ILE A  17     -23.538   7.382  12.778  1.00 92.06           C
ATOM    262  HB  ILE A  17     -23.815   8.428  12.646  1.00 92.06           H
ATOM    263  O   ILE A  17     -20.467   7.099  11.458  1.00 92.06           O
ATOM    264  CG1 ILE A  17     -24.480   6.757  13.837  1.00 92.06           C
ATOM    265 HG12 ILE A  17     -24.276   7.191  14.816  1.00 92.06           H
ATOM    266 HG13 ILE A  17     -24.295   5.685  13.903  1.00 92.06           H
ATOM    267  CG2 ILE A  17     -23.702   6.662  11.423  1.00 92.06           C
ATOM    268 HG21 ILE A  17     -23.105   7.152  10.654  1.00 92.06           H
ATOM    269 HG22 ILE A  17     -23.392   5.620  11.511  1.00 92.06           H
ATOM    270 HG23 ILE A  17     -24.740   6.703  11.093  1.00 92.06           H
ATOM    271  CD1 ILE A  17     -25.971   6.994  13.566  1.00 92.06           C
ATOM    272 HD11 ILE A  17     -26.551   6.636  14.416  1.00 92.06           H
ATOM    273 HD12 ILE A  17     -26.295   6.452  12.677  1.00 92.06           H
ATOM    274 HD13 ILE A  17     -26.160   8.060  13.437  1.00 92.06           H
ATOM    275  N   ALA A  18     -20.947   9.196  12.110  1.00 92.32           N
ATOM    276  H   ALA A  18     -21.496   9.780  12.724  1.00 92.32           H
ATOM    277  CA  ALA A  18     -20.149   9.857  11.082  1.00 92.32           C
ATOM    278  HA  ALA A  18     -20.439   9.458  10.110  1.00 92.32           H
ATOM    279  C   ALA A  18     -18.640   9.616  11.249  1.00 92.32           C
ATOM    280  CB  ALA A  18     -20.480  11.354  11.101  1.00 92.32           C
ATOM    281  HB1 ALA A  18     -21.546  11.499  10.930  1.00 92.32           H
ATOM    282  HB2 ALA A  18     -19.926  11.862  10.311  1.00 92.32           H
ATOM    283  HB3 ALA A  18     -20.209  11.788  12.064  1.00 92.32           H
ATOM    284  O   ALA A  18     -17.941   9.408  10.256  1.00 92.32           O
ATOM    285  N   ILE A  19     -18.118   9.594  12.483  1.00 92.19           N
ATOM    286  H   ILE A  19     -18.732   9.751  13.270  1.00 92.19           H
ATOM    287  CA  ILE A  19     -16.674   9.448  12.732  1.00 92.19           C
ATOM    288  HA  ILE A  19     -16.167  10.196  12.122  1.00 92.19           H
ATOM    289  C   ILE A  19     -16.147   8.084  12.237  1.00 92.19           C
ATOM    290  CB  ILE A  19     -16.312   9.763  14.207  1.00 92.19           C
ATOM    291  HB  ILE A  19     -16.946   9.182  14.878  1.00 92.19           H
ATOM    292  O   ILE A  19     -15.189   8.074  11.454  1.00 92.19           O
ATOM    293  CG1 ILE A  19     -16.559  11.252  14.534  1.00 92.19           C
ATOM    294 HG12 ILE A  19     -15.798  11.863  14.049  1.00 92.19           H
ATOM    295 HG13 ILE A  19     -17.526  11.564  14.140  1.00 92.19           H
ATOM    296  CG2 ILE A  19     -14.843   9.394  14.498  1.00 92.19           C
ATOM    297 HG21 ILE A  19     -14.585   9.639  15.528  1.00 92.19           H
ATOM    298 HG22 ILE A  19     -14.180   9.940  13.826  1.00 92.19           H
ATOM    299 HG23 ILE A  19     -14.683   8.322  14.377  1.00 92.19           H
ATOM    300  CD1 ILE A  19     -16.558  11.549  16.041  1.00 92.19           C
ATOM    301 HD11 ILE A  19     -15.572  11.375  16.472  1.00 92.19           H
ATOM    302 HD12 ILE A  19     -17.293  10.924  16.548  1.00 92.19           H
ATOM    303 HD13 ILE A  19     -16.815  12.597  16.197  1.00 92.19           H
ATOM    304  N   PRO A  20     -16.746   6.926  12.596  1.00 90.84           N
ATOM    305  CA  PRO A  20     -16.284   5.631  12.092  1.00 90.84           C
ATOM    306  HA  PRO A  20     -15.245   5.496  12.392  1.00 90.84           H
ATOM    307  C   PRO A  20     -16.390   5.495  10.568  1.00 90.84           C
ATOM    308  CB  PRO A  20     -17.153   4.577  12.788  1.00 90.84           C
ATOM    309  HB2 PRO A  20     -16.590   3.669  13.006  1.00 90.84           H
ATOM    310  HB3 PRO A  20     -18.027   4.343  12.180  1.00 90.84           H
ATOM    311  O   PRO A  20     -15.521   4.863   9.954  1.00 90.84           O
ATOM    312  CG  PRO A  20     -17.614   5.271  14.064  1.00 90.84           C
ATOM    313  HG2 PRO A  20     -16.833   5.210  14.822  1.00 90.84           H
ATOM    314  HG3 PRO A  20     -18.549   4.856  14.438  1.00 90.84           H
ATOM    315  CD  PRO A  20     -17.775   6.715  13.609  1.00 90.84           C
ATOM    316  HD2 PRO A  20     -18.762   6.850  13.167  1.00 90.84           H
ATOM    317  HD3 PRO A  20     -17.671   7.365  14.478  1.00 90.84           H
ATOM    318  N   GLN A  21     -17.428   6.085   9.962  1.00 92.56           N
ATOM    319  H   GLN A  21     -18.099   6.582  10.531  1.00 92.56           H
ATOM    320  CA  GLN A  21     -17.628   6.107   8.510  1.00 92.56           C
ATOM    321  HA  GLN A  21     -17.547   5.092   8.121  1.00 92.56           H
ATOM    322  C   GLN A  21     -16.560   6.949   7.805  1.00 92.56           C
ATOM    323  CB  GLN A  21     -19.025   6.649   8.178  1.00 92.56           C
ATOM    324  HB2 GLN A  21     -19.199   7.571   8.734  1.00 92.56           H
ATOM    325  HB3 GLN A  21     -19.065   6.882   7.114  1.00 92.56           H
ATOM    326  O   GLN A  21     -15.951   6.479   6.843  1.00 92.56           O
ATOM    327  CG  GLN A  21     -20.145   5.644   8.483  1.00 92.56           C
ATOM    328  HG2 GLN A  21     -19.972   4.736   7.905  1.00 92.56           H
ATOM    329  HG3 GLN A  21     -20.139   5.380   9.541  1.00 92.56           H
ATOM    330  CD  GLN A  21     -21.523   6.195   8.125  1.00 92.56           C
ATOM    331  NE2 GLN A  21     -22.508   5.348   7.921  1.00 92.56           N
ATOM    332 HE21 GLN A  21     -23.398   5.774   7.704  1.00 92.56           H
ATOM    333 HE22 GLN A  21     -22.395   4.354   8.056  1.00 92.56           H
ATOM    334  OE1 GLN A  21     -21.745   7.384   7.997  1.00 92.56           O
ATOM    335  N   TYR A  22     -16.264   8.143   8.319  1.00 93.20           N
ATOM    336  H   TYR A  22     -16.821   8.498   9.083  1.00 93.20           H
ATOM    337  CA  TYR A  22     -15.210   9.003   7.786  1.00 93.20           C
ATOM    338  HA  TYR A  22     -15.422   9.204   6.735  1.00 93.20           H
ATOM    339  C   TYR A  22     -13.836   8.326   7.860  1.00 93.20           C
ATOM    340  CB  TYR A  22     -15.219  10.334   8.542  1.00 93.20           C
ATOM    341  HB2 TYR A  22     -16.200  10.797   8.433  1.00 93.20           H
ATOM    342  HB3 TYR A  22     -15.058  10.150   9.604  1.00 93.20           H
ATOM    343  O   TYR A  22     -13.106   8.289   6.872  1.00 93.20           O
ATOM    344  CG  TYR A  22     -14.174  11.302   8.031  1.00 93.20           C
ATOM    345  CD1 TYR A  22     -13.023  11.577   8.796  1.00 93.20           C
ATOM    346  HD1 TYR A  22     -12.894  11.115   9.764  1.00 93.20           H
ATOM    347  CD2 TYR A  22     -14.347  11.910   6.774  1.00 93.20           C
ATOM    348  HD2 TYR A  22     -15.233  11.706   6.189  1.00 93.20           H
ATOM    349  CE1 TYR A  22     -12.052  12.474   8.310  1.00 93.20           C
ATOM    350  HE1 TYR A  22     -11.178  12.700   8.903  1.00 93.20           H
ATOM    351  CE2 TYR A  22     -13.376  12.800   6.283  1.00 93.20           C
ATOM    352  HE2 TYR A  22     -13.505  13.285   5.326  1.00 93.20           H
ATOM    353  OH  TYR A  22     -11.309  13.967   6.579  1.00 93.20           O
ATOM    354  HH  TYR A  22     -10.611  14.146   7.212  1.00 93.20           H
ATOM    355  CZ  TYR A  22     -12.232  13.091   7.053  1.00 93.20           C
ATOM    356  N   GLN A  23     -13.509   7.680   8.984  1.00 92.79           N
ATOM    357  H   GLN A  23     -14.134   7.753   9.775  1.00 92.79           H
ATOM    358  CA  GLN A  23     -12.273   6.899   9.110  1.00 92.79           C
ATOM    359  HA  GLN A  23     -11.416   7.555   8.959  1.00 92.79           H
ATOM    360  C   GLN A  23     -12.181   5.770   8.073  1.00 92.79           C
ATOM    361  CB  GLN A  23     -12.199   6.280  10.506  1.00 92.79           C
ATOM    362  HB2 GLN A  23     -13.138   5.765  10.707  1.00 92.79           H
ATOM    363  HB3 GLN A  23     -11.397   5.542  10.522  1.00 92.79           H
ATOM    364  O   GLN A  23     -11.101   5.508   7.546  1.00 92.79           O
ATOM    365  CG  GLN A  23     -11.924   7.298  11.621  1.00 92.79           C
ATOM    366  HG2 GLN A  23     -10.936   7.732  11.471  1.00 92.79           H
ATOM    367  HG3 GLN A  23     -12.655   8.106  11.595  1.00 92.79           H
ATOM    368  CD  GLN A  23     -11.974   6.637  12.995  1.00 92.79           C
ATOM    369  NE2 GLN A  23     -11.480   7.292  14.020  1.00 92.79           N
ATOM    370 HE21 GLN A  23     -11.552   6.844  14.923  1.00 92.79           H
ATOM    371 HE22 GLN A  23     -11.129   8.234  13.919  1.00 92.79           H
ATOM    372  OE1 GLN A  23     -12.433   5.513  13.160  1.00 92.79           O
ATOM    373  N   ASN A  24     -13.301   5.102   7.768  1.00 94.08           N
ATOM    374  H   ASN A  24     -14.166   5.379   8.209  1.00 94.08           H
ATOM    375  CA  ASN A  24     -13.335   4.070   6.732  1.00 94.08           C
ATOM    376  HA  ASN A  24     -12.523   3.371   6.930  1.00 94.08           H
ATOM    377  C   ASN A  24     -13.092   4.657   5.332  1.00 94.08           C
ATOM    378  CB  ASN A  24     -14.688   3.329   6.761  1.00 94.08           C
ATOM    379  HB2 ASN A  24     -15.502   4.054   6.757  1.00 94.08           H
ATOM    380  HB3 ASN A  24     -14.791   2.740   5.849  1.00 94.08           H
ATOM    381  O   ASN A  24     -12.374   4.061   4.530  1.00 94.08           O
ATOM    382  CG  ASN A  24     -14.886   2.381   7.926  1.00 94.08           C
ATOM    383  ND2 ASN A  24     -16.115   2.021   8.204  1.00 94.08           N
ATOM    384 HD21 ASN A  24     -16.879   2.404   7.665  1.00 94.08           H
ATOM    385 HD22 ASN A  24     -16.280   1.371   8.959  1.00 94.08           H
ATOM    386  OD1 ASN A  24     -13.967   1.924   8.587  1.00 94.08           O
ATOM    387  N   TYR A  25     -13.673   5.824   5.045  1.00 94.25           N
ATOM    388  H   TYR A  25     -14.273   6.252   5.736  1.00 94.25           H
ATOM    389  CA  TYR A  25     -13.472   6.530   3.781  1.00 94.25           C
ATOM    390  HA  TYR A  25     -13.729   5.862   2.959  1.00 94.25           H
ATOM    391  C   TYR A  25     -12.006   6.943   3.587  1.00 94.25           C
ATOM    392  CB  TYR A  25     -14.413   7.739   3.728  1.00 94.25           C
ATOM    393  HB2 TYR A  25     -15.444   7.388   3.778  1.00 94.25           H
ATOM    394  HB3 TYR A  25     -14.243   8.377   4.595  1.00 94.25           H
ATOM    395  O   TYR A  25     -11.436   6.682   2.528  1.00 94.25           O
ATOM    396  CG  TYR A  25     -14.239   8.566   2.474  1.00 94.25           C
ATOM    397  CD1 TYR A  25     -13.496   9.763   2.515  1.00 94.25           C
ATOM    398  HD1 TYR A  25     -13.069  10.106   3.446  1.00 94.25           H
ATOM    399  CD2 TYR A  25     -14.796   8.120   1.262  1.00 94.25           C
ATOM    400  HD2 TYR A  25     -15.372   7.206   1.233  1.00 94.25           H
ATOM    401  CE1 TYR A  25     -13.314  10.519   1.341  1.00 94.25           C
ATOM    402  HE1 TYR A  25     -12.754  11.442   1.372  1.00 94.25           H
ATOM    403  CE2 TYR A  25     -14.611   8.870   0.086  1.00 94.25           C
ATOM    404  HE2 TYR A  25     -15.040   8.549  -0.851  1.00 94.25           H
ATOM    405  OH  TYR A  25     -13.709  10.787  -1.017  1.00 94.25           O
ATOM    406  HH  TYR A  25     -13.244  11.615  -0.873  1.00 94.25           H
ATOM    407  CZ  TYR A  25     -13.873  10.071   0.124  1.00 94.25           C
ATOM    408  N   ILE A  26     -11.371   7.500   4.626  1.00 94.79           N
ATOM    409  H   ILE A  26     -11.910   7.716   5.453  1.00 94.79           H
ATOM    410  CA  ILE A  26      -9.946   7.861   4.597  1.00 94.79           C
ATOM    411  HA  ILE A  26      -9.768   8.487   3.723  1.00 94.79           H
ATOM    412  C   ILE A  26      -9.059   6.627   4.413  1.00 94.79           C
ATOM    413  CB  ILE A  26      -9.558   8.662   5.862  1.00 94.79           C
ATOM    414  HB  ILE A  26      -9.837   8.074   6.736  1.00 94.79           H
ATOM    415  O   ILE A  26      -8.138   6.656   3.605  1.00 94.79           O
ATOM    416  CG1 ILE A  26     -10.307  10.013   5.956  1.00 94.79           C
ATOM    417 HG12 ILE A  26     -11.382   9.835   5.977  1.00 94.79           H
ATOM    418 HG13 ILE A  26     -10.046  10.493   6.899  1.00 94.79           H
ATOM    419  CG2 ILE A  26      -8.037   8.902   5.935  1.00 94.79           C
ATOM    420 HG21 ILE A  26      -7.804   9.578   6.757  1.00 94.79           H
ATOM    421 HG22 ILE A  26      -7.512   7.963   6.112  1.00 94.79           H
ATOM    422 HG23 ILE A  26      -7.675   9.333   5.002  1.00 94.79           H
ATOM    423  CD1 ILE A  26     -10.030  11.005   4.817  1.00 94.79           C
ATOM    424 HD11 ILE A  26      -8.978  11.288   4.803  1.00 94.79           H
ATOM    425 HD12 ILE A  26     -10.628  11.904   4.969  1.00 94.79           H
ATOM    426 HD13 ILE A  26     -10.310  10.576   3.855  1.00 94.79           H
ATOM    427  N   ALA A  27      -9.346   5.517   5.098  1.00 95.47           N
ATOM    428  H   ALA A  27     -10.091   5.534   5.779  1.00 95.47           H
ATOM    429  CA  ALA A  27      -8.602   4.276   4.890  1.00 95.47           C
ATOM    430  HA  ALA A  27      -7.548   4.459   5.098  1.00 95.47           H
ATOM    431  C   ALA A  27      -8.702   3.793   3.430  1.00 95.47           C
ATOM    432  CB  ALA A  27      -9.122   3.231   5.879  1.00 95.47           C
ATOM    433  HB1 ALA A  27      -8.918   3.552   6.901  1.00 95.47           H
ATOM    434  HB2 ALA A  27      -8.625   2.279   5.692  1.00 95.47           H
ATOM    435  HB3 ALA A  27     -10.196   3.096   5.753  1.00 95.47           H
ATOM    436  O   ALA A  27      -7.687   3.490   2.809  1.00 95.47           O
ATOM    437  N   LYS A  28      -9.905   3.795   2.841  1.00 95.01           N
ATOM    438  H   LYS A  28     -10.704   4.073   3.393  1.00 95.01           H
ATOM    439  CA  LYS A  28     -10.109   3.407   1.436  1.00 95.01           C
ATOM    440  HA  LYS A  28      -9.688   2.412   1.288  1.00 95.01           H
ATOM    441  C   LYS A  28      -9.371   4.332   0.458  1.00 95.01           C
ATOM    442  CB  LYS A  28     -11.617   3.357   1.150  1.00 95.01           C
ATOM    443  HB2 LYS A  28     -12.037   4.361   1.218  1.00 95.01           H
ATOM    444  HB3 LYS A  28     -12.098   2.733   1.902  1.00 95.01           H
ATOM    445  O   LYS A  28      -8.764   3.848  -0.497  1.00 95.01           O
ATOM    446  CG  LYS A  28     -11.912   2.772  -0.238  1.00 95.01           C
ATOM    447  HG2 LYS A  28     -11.443   1.791  -0.321  1.00 95.01           H
ATOM    448  HG3 LYS A  28     -11.503   3.427  -1.007  1.00 95.01           H
ATOM    449  CD  LYS A  28     -13.422   2.627  -0.458  1.00 95.01           C
ATOM    450  HD2 LYS A  28     -13.828   1.954   0.296  1.00 95.01           H
ATOM    451  HD3 LYS A  28     -13.896   3.604  -0.369  1.00 95.01           H
ATOM    452  CE  LYS A  28     -13.674   2.049  -1.855  1.00 95.01           C
ATOM    453  HE2 LYS A  28     -13.133   1.106  -1.938  1.00 95.01           H
ATOM    454  HE3 LYS A  28     -13.261   2.733  -2.597  1.00 95.01           H
ATOM    455  NZ  LYS A  28     -15.120   1.826  -2.104  1.00 95.01           N
ATOM    456  HZ1 LYS A  28     -15.633   2.694  -2.043  1.00 95.01           H
ATOM    457  HZ2 LYS A  28     -15.256   1.435  -3.025  1.00 95.01           H
ATOM    458  HZ3 LYS A  28     -15.488   1.171  -1.429  1.00 95.01           H
ATOM    459  N   SER A  29      -9.396   5.646   0.691  1.00 94.88           N
ATOM    460  H   SER A  29      -9.903   5.997   1.491  1.00 94.88           H
ATOM    461  CA  SER A  29      -8.693   6.607  -0.170  1.00 94.88           C
ATOM    462  HA  SER A  29      -8.966   6.396  -1.205  1.00 94.88           H
ATOM    463  C   SER A  29      -7.173   6.458  -0.073  1.00 94.88           C
ATOM    464  CB  SER A  29      -9.134   8.043   0.130  1.00 94.88           C
ATOM    465  HB2 SER A  29      -8.752   8.696  -0.654  1.00 94.88           H
ATOM    466  HB3 SER A  29     -10.223   8.093   0.122  1.00 94.88           H
ATOM    467  O   SER A  29      -6.487   6.494  -1.093  1.00 94.88           O
ATOM    468  OG  SER A  29      -8.652   8.500   1.376  1.00 94.88           O
ATOM    469  HG  SER A  29      -9.012   9.376   1.536  1.00 94.88           H
ATOM    470  N   GLN A  30      -6.645   6.200   1.126  1.00 95.61           N
ATOM    471  H   GLN A  30      -7.255   6.244   1.930  1.00 95.61           H
ATOM    472  CA  GLN A  30      -5.225   5.931   1.343  1.00 95.61           C
ATOM    473  HA  GLN A  30      -4.639   6.744   0.914  1.00 95.61           H
ATOM    474  C   GLN A  30      -4.763   4.641   0.661  1.00 95.61           C
ATOM    475  CB  GLN A  30      -4.949   5.862   2.845  1.00 95.61           C
ATOM    476  HB2 GLN A  30      -3.968   5.416   3.008  1.00 95.61           H
ATOM    477  HB3 GLN A  30      -5.693   5.223   3.320  1.00 95.61           H
ATOM    478  O   GLN A  30      -3.709   4.644   0.027  1.00 95.61           O
ATOM    479  CG  GLN A  30      -4.959   7.253   3.496  1.00 95.61           C
ATOM    480  HG2 GLN A  30      -5.914   7.754   3.334  1.00 95.61           H
ATOM    481  HG3 GLN A  30      -4.182   7.863   3.036  1.00 95.61           H
ATOM    482  CD  GLN A  30      -4.694   7.164   4.989  1.00 95.61           C
ATOM    483  NE2 GLN A  30      -4.218   8.220   5.614  1.00 95.61           N
ATOM    484 HE21 GLN A  30      -4.039   9.075   5.109  1.00 95.61           H
ATOM    485 HE22 GLN A  30      -3.874   8.097   6.556  1.00 95.61           H
ATOM    486  OE1 GLN A  30      -4.872   6.135   5.613  1.00 95.61           O
ATOM    487  N   VAL A  31      -5.557   3.566   0.720  1.00 95.45           N
ATOM    488  H   VAL A  31      -6.383   3.603   1.300  1.00 95.45           H
ATOM    489  CA  VAL A  31      -5.256   2.321  -0.005  1.00 95.45           C
ATOM    490  HA  VAL A  31      -4.261   1.982   0.286  1.00 95.45           H
ATOM    491  C   VAL A  31      -5.205   2.563  -1.513  1.00 95.45           C
ATOM    492  CB  VAL A  31      -6.256   1.208   0.353  1.00 95.45           C
ATOM    493  HB  VAL A  31      -7.274   1.567   0.200  1.00 95.45           H
ATOM    494  O   VAL A  31      -4.255   2.140  -2.167  1.00 95.45           O
ATOM    495  CG1 VAL A  31      -6.041  -0.044  -0.496  1.00 95.45           C
ATOM    496 HG11 VAL A  31      -6.285   0.161  -1.539  1.00 95.45           H
ATOM    497 HG12 VAL A  31      -5.009  -0.385  -0.424  1.00 95.45           H
ATOM    498 HG13 VAL A  31      -6.702  -0.830  -0.131  1.00 95.45           H
ATOM    499  CG2 VAL A  31      -6.096   0.769   1.811  1.00 95.45           C
ATOM    500 HG21 VAL A  31      -5.108   0.336   1.965  1.00 95.45           H
ATOM    501 HG22 VAL A  31      -6.857   0.029   2.062  1.00 95.45           H
ATOM    502 HG23 VAL A  31      -6.198   1.620   2.485  1.00 95.45           H
ATOM    503  N   SER A  32      -6.172   3.302  -2.064  1.00 94.21           N
ATOM    504  H   SER A  32      -6.938   3.605  -1.480  1.00 94.21           H
ATOM    505  CA  SER A  32      -6.175   3.660  -3.489  1.00 94.21           C
ATOM    506  HA  SER A  32      -6.145   2.745  -4.080  1.00 94.21           H
ATOM    507  C   SER A  32      -4.971   4.521  -3.883  1.00 94.21           C
ATOM    508  CB  SER A  32      -7.459   4.415  -3.829  1.00 94.21           C
ATOM    509  HB2 SER A  32      -8.317   3.864  -3.445  1.00 94.21           H
ATOM    510  HB3 SER A  32      -7.441   5.402  -3.368  1.00 94.21           H
ATOM    511  O   SER A  32      -4.422   4.346  -4.970  1.00 94.21           O
ATOM    512  OG  SER A  32      -7.594   4.545  -5.229  1.00 94.21           O
ATOM    513  HG  SER A  32      -6.747   4.770  -5.621  1.00 94.21           H
ATOM    514  N   ARG A  33      -4.544   5.441  -3.011  1.00 93.88           N
ATOM    515  H   ARG A  33      -5.071   5.576  -2.159  1.00 93.88           H
ATOM    516  CA  ARG A  33      -3.363   6.277  -3.245  1.00 93.88           C
ATOM    517  HA  ARG A  33      -3.446   6.730  -4.233  1.00 93.88           H
ATOM    518  C   ARG A  33      -2.091   5.433  -3.280  1.00 93.88           C
ATOM    519  CB  ARG A  33      -3.314   7.400  -2.200  1.00 93.88           C
ATOM    520  HB2 ARG A  33      -3.270   6.974  -1.198  1.00 93.88           H
ATOM    521  HB3 ARG A  33      -4.219   8.002  -2.286  1.00 93.88           H
ATOM    522  O   ARG A  33      -1.352   5.522  -4.253  1.00 93.88           O
ATOM    523  CG  ARG A  33      -2.091   8.293  -2.420  1.00 93.88           C
ATOM    524  HG2 ARG A  33      -2.065   8.645  -3.451  1.00 93.88           H
ATOM    525  HG3 ARG A  33      -1.195   7.702  -2.228  1.00 93.88           H
ATOM    526  CD  ARG A  33      -2.088   9.497  -1.477  1.00 93.88           C
ATOM    527  HD2 ARG A  33      -2.821  10.228  -1.817  1.00 93.88           H
ATOM    528  HD3 ARG A  33      -2.347   9.160  -0.473  1.00 93.88           H
ATOM    529  NE  ARG A  33      -0.747  10.086  -1.480  1.00 93.88           N
ATOM    530  HE  ARG A  33      -0.135   9.770  -2.220  1.00 93.88           H
ATOM    531  NH1 ARG A  33      -0.593  10.875   0.682  1.00 93.88           N
ATOM    532 HH11 ARG A  33      -1.581  10.717   0.815  1.00 93.88           H
ATOM    533 HH12 ARG A  33       0.056  11.000   1.446  1.00 93.88           H
ATOM    534  NH2 ARG A  33       1.200  10.782  -0.638  1.00 93.88           N
ATOM    535 HH21 ARG A  33       1.600  10.290  -1.424  1.00 93.88           H
ATOM    536 HH22 ARG A  33       1.786  11.078   0.130  1.00 93.88           H
ATOM    537  CZ  ARG A  33      -0.071  10.600  -0.479  1.00 93.88           C
ATOM    538  N   VAL A  34      -1.884   4.563  -2.291  1.00 94.17           N
ATOM    539  H   VAL A  34      -2.541   4.537  -1.525  1.00 94.17           H
ATOM    540  CA  VAL A  34      -0.730   3.647  -2.269  1.00 94.17           C
ATOM    541  HA  VAL A  34       0.183   4.236  -2.360  1.00 94.17           H
ATOM    542  C   VAL A  34      -0.757   2.687  -3.457  1.00 94.17           C
ATOM    543  CB  VAL A  34      -0.664   2.874  -0.941  1.00 94.17           C
ATOM    544  HB  VAL A  34      -1.644   2.441  -0.740  1.00 94.17           H
ATOM    545  O   VAL A  34       0.293   2.415  -4.033  1.00 94.17           O
ATOM    546  CG1 VAL A  34       0.365   1.739  -0.953  1.00 94.17           C
ATOM    547 HG11 VAL A  34       0.415   1.279   0.034  1.00 94.17           H
ATOM    548 HG12 VAL A  34       1.344   2.130  -1.229  1.00 94.17           H
ATOM    549 HG13 VAL A  34       0.075   0.960  -1.659  1.00 94.17           H
ATOM    550  CG2 VAL A  34      -0.288   3.839   0.191  1.00 94.17           C
ATOM    551 HG21 VAL A  34       0.642   4.352  -0.055  1.00 94.17           H
ATOM    552 HG22 VAL A  34      -0.144   3.295   1.124  1.00 94.17           H
ATOM    553 HG23 VAL A  34      -1.077   4.579   0.329  1.00 94.17           H
ATOM    554  N   MET A  35      -1.931   2.207  -3.879  1.00 94.02           N
ATOM    555  H   MET A  35      -2.760   2.405  -3.336  1.00 94.02           H
ATOM    556  CA  MET A  35      -2.066   1.384  -5.085  1.00 94.02           C
ATOM    557  HA  MET A  35      -1.454   0.490  -4.966  1.00 94.02           H
ATOM    558  C   MET A  35      -1.583   2.123  -6.340  1.00 94.02           C
ATOM    559  CB  MET A  35      -3.530   0.957  -5.259  1.00 94.02           C
ATOM    560  HB2 MET A  35      -3.891   0.493  -4.341  1.00 94.02           H
ATOM    561  HB3 MET A  35      -4.147   1.830  -5.468  1.00 94.02           H
ATOM    562  O   MET A  35      -0.892   1.529  -7.163  1.00 94.02           O
ATOM    563  CG  MET A  35      -3.684  -0.040  -6.410  1.00 94.02           C
ATOM    564  HG2 MET A  35      -3.127  -0.945  -6.165  1.00 94.02           H
ATOM    565  HG3 MET A  35      -3.274   0.391  -7.324  1.00 94.02           H
ATOM    566  SD  MET A  35      -5.397  -0.483  -6.750  1.00 94.02           S
ATOM    567  CE  MET A  35      -5.164  -1.846  -7.914  1.00 94.02           C
ATOM    568  HE1 MET A  35      -4.917  -1.441  -8.895  1.00 94.02           H
ATOM    569  HE2 MET A  35      -6.083  -2.427  -7.989  1.00 94.02           H
ATOM    570  HE3 MET A  35      -4.352  -2.492  -7.580  1.00 94.02           H
ATOM    571  N   SER A  36      -1.921   3.409  -6.484  1.00 92.80           N
ATOM    572  H   SER A  36      -2.510   3.833  -5.782  1.00 92.80           H
ATOM    573  CA  SER A  36      -1.463   4.237  -7.605  1.00 92.80           C
ATOM    574  HA  SER A  36      -1.643   3.701  -8.538  1.00 92.80           H
ATOM    575  C   SER A  36       0.030   4.551  -7.520  1.00 92.80           C
ATOM    576  CB  SER A  36      -2.252   5.547  -7.646  1.00 92.80           C
ATOM    577  HB2 SER A  36      -3.320   5.328  -7.636  1.00 92.80           H
ATOM    578  HB3 SER A  36      -2.008   6.153  -6.773  1.00 92.80           H
ATOM    579  O   SER A  36       0.717   4.488  -8.536  1.00 92.80           O
ATOM    580  OG  SER A  36      -1.944   6.268  -8.822  1.00 92.80           O
ATOM    581  HG  SER A  36      -0.993   6.274  -8.956  1.00 92.80           H
ATOM    582  N   GLU A  37       0.529   4.880  -6.326  1.00 92.59           N
ATOM    583  H   GLU A  37      -0.106   4.963  -5.545  1.00 92.59           H
ATOM    584  CA  GLU A  37       1.945   5.168  -6.082  1.00 92.59           C
ATOM    585  HA  GLU A  37       2.281   5.952  -6.762  1.00 92.59           H
ATOM    586  C   GLU A  37       2.791   3.925  -6.388  1.00 92.59           C
ATOM    587  CB  GLU A  37       2.151   5.658  -4.631  1.00 92.59           C
ATOM    588  HB2 GLU A  37       1.682   4.944  -3.955  1.00 92.59           H
ATOM    589  HB3 GLU A  37       3.220   5.680  -4.419  1.00 92.59           H
ATOM    590  O   GLU A  37       3.627   3.952  -7.278  1.00 92.59           O
ATOM    591  CG  GLU A  37       1.594   7.074  -4.368  1.00 92.59           C
ATOM    592  HG2 GLU A  37       0.571   7.136  -4.738  1.00 92.59           H
ATOM    593  HG3 GLU A  37       2.187   7.784  -4.944  1.00 92.59           H
ATOM    594  CD  GLU A  37       1.600   7.501  -2.883  1.00 92.59           C
ATOM    595  OE1 GLU A  37       1.361   8.707  -2.604  1.00 92.59           O
ATOM    596  OE2 GLU A  37       1.757   6.646  -1.979  1.00 92.59           O
ATOM    597  N   THR A  38       2.527   2.792  -5.734  1.00 92.61           N
ATOM    598  H   THR A  38       1.796   2.805  -5.037  1.00 92.61           H
ATOM    599  CA  THR A  38       3.252   1.530  -5.993  1.00 92.61           C
ATOM    600  HA  THR A  38       4.323   1.718  -5.905  1.00 92.61           H
ATOM    601  C   THR A  38       3.012   0.982  -7.399  1.00 92.61           C
ATOM    602  CB  THR A  38       2.872   0.438  -4.987  1.00 92.61           C
ATOM    603  HB  THR A  38       3.379  -0.487  -5.263  1.00 92.61           H
ATOM    604  O   THR A  38       3.859   0.282  -7.947  1.00 92.61           O
ATOM    605  CG2 THR A  38       3.274   0.797  -3.557  1.00 92.61           C
ATOM    606 HG21 THR A  38       2.994  -0.016  -2.887  1.00 92.61           H
ATOM    607 HG22 THR A  38       4.355   0.932  -3.509  1.00 92.61           H
ATOM    608 HG23 THR A  38       2.788   1.718  -3.235  1.00 92.61           H
ATOM    609  OG1 THR A  38       1.479   0.213  -5.008  1.00 92.61           O
ATOM    610  HG1 THR A  38       1.073   0.988  -4.612  1.00 92.61           H
ATOM    611  N   GLY A  39       1.870   1.304  -8.007  1.00 92.43           N
ATOM    612  H   GLY A  39       1.188   1.847  -7.497  1.00 92.43           H
ATOM    613  CA  GLY A  39       1.532   0.878  -9.356  1.00 92.43           C
ATOM    614  HA2 GLY A  39       0.488   1.125  -9.545  1.00 92.43           H
ATOM    615  HA3 GLY A  39       1.663  -0.203  -9.411  1.00 92.43           H
ATOM    616  C   GLY A  39       2.386   1.537 -10.442  1.00 92.43           C
ATOM    617  O   GLY A  39       2.616   0.899 -11.469  1.00 92.43           O
ATOM    618  N   SER A  40       2.884   2.760 -10.226  1.00 91.77           N
ATOM    619  H   SER A  40       2.703   3.225  -9.348  1.00 91.77           H
ATOM    620  CA  SER A  40       3.760   3.449 -11.189  1.00 91.77           C
ATOM    621  HA  SER A  40       3.288   3.416 -12.171  1.00 91.77           H
ATOM    622  C   SER A  40       5.127   2.769 -11.320  1.00 91.77           C
ATOM    623  CB  SER A  40       3.933   4.922 -10.803  1.00 91.77           C
ATOM    624  HB2 SER A  40       4.433   5.447 -11.617  1.00 91.77           H
ATOM    625  HB3 SER A  40       2.955   5.373 -10.637  1.00 91.77           H
ATOM    626  O   SER A  40       5.692   2.724 -12.412  1.00 91.77           O
ATOM    627  OG  SER A  40       4.716   5.034  -9.636  1.00 91.77           O
ATOM    628  HG  SER A  40       4.766   5.951  -9.358  1.00 91.77           H
ATOM    629  N   LEU A  41       5.609   2.148 -10.237  1.00 92.15           N
ATOM    630  H   LEU A  41       5.112   2.286  -9.369  1.00 92.15           H
ATOM    631  CA  LEU A  41       6.868   1.402 -10.208  1.00 92.15           C
ATOM    632  HA  LEU A  41       7.679   2.059 -10.521  1.00 92.15           H
ATOM    633  C   LEU A  41       6.873   0.207 -11.169  1.00 92.15           C
ATOM    634  CB  LEU A  41       7.126   0.908  -8.777  1.00 92.15           C
ATOM    635  HB2 LEU A  41       7.959   0.206  -8.797  1.00 92.15           H
ATOM    636  HB3 LEU A  41       6.242   0.364  -8.442  1.00 92.15           H
ATOM    637  O   LEU A  41       7.931  -0.148 -11.678  1.00 92.15           O
ATOM    638  CG  LEU A  41       7.433   1.993  -7.737  1.00 92.15           C
ATOM    639  HG  LEU A  41       6.640   2.742  -7.723  1.00 92.15           H
ATOM    640  CD1 LEU A  41       7.513   1.335  -6.359  1.00 92.15           C
ATOM    641 HD11 LEU A  41       7.814   2.066  -5.609  1.00 92.15           H
ATOM    642 HD12 LEU A  41       6.535   0.939  -6.085  1.00 92.15           H
ATOM    643 HD13 LEU A  41       8.240   0.522  -6.375  1.00 92.15           H
ATOM    644  CD2 LEU A  41       8.768   2.664  -8.043  1.00 92.15           C
ATOM    645 HD21 LEU A  41       9.539   1.904  -8.170  1.00 92.15           H
ATOM    646 HD22 LEU A  41       9.057   3.324  -7.225  1.00 92.15           H
ATOM    647 HD23 LEU A  41       8.695   3.261  -8.952  1.00 92.15           H
ATOM    648  N   LYS A  42       5.711  -0.396 -11.458  1.00 92.56           N
ATOM    649  H   LYS A  42       4.875  -0.029 -11.026  1.00 92.56           H
ATOM    650  CA  LYS A  42       5.605  -1.554 -12.364  1.00 92.56           C
ATOM    651  HA  LYS A  42       6.193  -2.384 -11.969  1.00 92.56           H
ATOM    652  C   LYS A  42       6.158  -1.250 -13.750  1.00 92.56           C
ATOM    653  CB  LYS A  42       4.149  -1.991 -12.518  1.00 92.56           C
ATOM    654  HB2 LYS A  42       3.574  -1.155 -12.915  1.00 92.56           H
ATOM    655  HB3 LYS A  42       4.109  -2.807 -13.240  1.00 92.56           H
ATOM    656  O   LYS A  42       6.940  -2.029 -14.278  1.00 92.56           O
ATOM    657  CG  LYS A  42       3.540  -2.475 -11.200  1.00 92.56           C
ATOM    658  HG2 LYS A  42       3.533  -1.670 -10.466  1.00 92.56           H
ATOM    659  HG3 LYS A  42       4.142  -3.295 -10.810  1.00 92.56           H
ATOM    660  CD  LYS A  42       2.112  -2.970 -11.423  1.00 92.56           C
ATOM    661  HD2 LYS A  42       2.113  -3.736 -12.198  1.00 92.56           H
ATOM    662  HD3 LYS A  42       1.773  -3.414 -10.487  1.00 92.56           H
ATOM    663  CE  LYS A  42       1.188  -1.820 -11.831  1.00 92.56           C
ATOM    664  HE2 LYS A  42       1.257  -1.033 -11.080  1.00 92.56           H
ATOM    665  HE3 LYS A  42       1.540  -1.401 -12.773  1.00 92.56           H
ATOM    666  NZ  LYS A  42      -0.209  -2.276 -11.968  1.00 92.56           N
ATOM    667  HZ1 LYS A  42      -0.528  -2.637 -11.080  1.00 92.56           H
ATOM    668  HZ2 LYS A  42      -0.265  -3.014 -12.656  1.00 92.56           H
ATOM    669  HZ3 LYS A  42      -0.803  -1.509 -12.247  1.00 92.56           H
ATOM    670  N   THR A  43       5.771  -0.108 -14.318  1.00 91.93           N
ATOM    671  H   THR A  43       5.130   0.490 -13.817  1.00 91.93           H
ATOM    672  CA  THR A  43       6.199   0.310 -15.660  1.00 91.93           C
ATOM    673  HA  THR A  43       5.978  -0.483 -16.374  1.00 91.93           H
ATOM    674  C   THR A  43       7.701   0.574 -15.704  1.00 91.93           C
ATOM    675  CB  THR A  43       5.444   1.580 -16.080  1.00 91.93           C
ATOM    676  HB  THR A  43       5.739   2.407 -15.435  1.00 91.93           H
ATOM    677  O   THR A  43       8.367   0.223 -16.678  1.00 91.93           O
ATOM    678  CG2 THR A  43       5.697   1.970 -17.535  1.00 91.93           C
ATOM    679 HG21 THR A  43       5.090   2.835 -17.801  1.00 91.93           H
ATOM    680 HG22 THR A  43       5.449   1.137 -18.193  1.00 91.93           H
ATOM    681 HG23 THR A  43       6.745   2.232 -17.677  1.00 91.93           H
ATOM    682  OG1 THR A  43       4.054   1.379 -15.947  1.00 91.93           O
ATOM    683  HG1 THR A  43       3.626   2.120 -16.382  1.00 91.93           H
ATOM    684  N   VAL A  44       8.244   1.163 -14.636  1.00 91.57           N
ATOM    685  H   VAL A  44       7.652   1.394 -13.851  1.00 91.57           H
ATOM    686  CA  VAL A  44       9.676   1.462 -14.536  1.00 91.57           C
ATOM    687  HA  VAL A  44       9.996   1.940 -15.462  1.00 91.57           H
ATOM    688  C   VAL A  44      10.484   0.173 -14.395  1.00 91.57           C
ATOM    689  CB  VAL A  44       9.966   2.432 -13.379  1.00 91.57           C
ATOM    690  HB  VAL A  44       9.734   1.956 -12.426  1.00 91.57           H
ATOM    691  O   VAL A  44      11.441  -0.024 -15.136  1.00 91.57           O
ATOM    692  CG1 VAL A  44      11.441   2.827 -13.394  1.00 91.57           C
ATOM    693 HG11 VAL A  44      11.744   3.141 -14.393  1.00 91.57           H
ATOM    694 HG12 VAL A  44      12.068   1.994 -13.077  1.00 91.57           H
ATOM    695 HG13 VAL A  44      11.594   3.668 -12.718  1.00 91.57           H
ATOM    696  CG2 VAL A  44       9.136   3.719 -13.492  1.00 91.57           C
ATOM    697 HG21 VAL A  44       8.071   3.499 -13.411  1.00 91.57           H
ATOM    698 HG22 VAL A  44       9.337   4.212 -14.444  1.00 91.57           H
ATOM    699 HG23 VAL A  44       9.399   4.396 -12.679  1.00 91.57           H
ATOM    700  N   ILE A  45      10.051  -0.741 -13.522  1.00 91.61           N
ATOM    701  H   ILE A  45       9.252  -0.516 -12.946  1.00 91.61           H
ATOM    702  CA  ILE A  45      10.669  -2.062 -13.358  1.00 91.61           C
ATOM    703  HA  ILE A  45      11.726  -1.922 -13.132  1.00 91.61           H
ATOM    704  C   ILE A  45      10.611  -2.854 -14.666  1.00 91.61           C
ATOM    705  CB  ILE A  45      10.018  -2.817 -12.175  1.00 91.61           C
ATOM    706  HB  ILE A  45       8.935  -2.738 -12.264  1.00 91.61           H
ATOM    707  O   ILE A  45      11.621  -3.428 -15.052  1.00 91.61           O
ATOM    708  CG1 ILE A  45      10.469  -2.158 -10.853  1.00 91.61           C
ATOM    709 HG12 ILE A  45      10.410  -1.074 -10.949  1.00 91.61           H
ATOM    710 HG13 ILE A  45      11.510  -2.417 -10.657  1.00 91.61           H
ATOM    711  CG2 ILE A  45      10.390  -4.312 -12.166  1.00 91.61           C
ATOM    712 HG21 ILE A  45       9.991  -4.814 -11.285  1.00 91.61           H
ATOM    713 HG22 ILE A  45       9.965  -4.806 -13.040  1.00 91.61           H
ATOM    714 HG23 ILE A  45      11.474  -4.432 -12.187  1.00 91.61           H
ATOM    715  CD1 ILE A  45       9.620  -2.545  -9.643  1.00 91.61           C
ATOM    716 HD11 ILE A  45      10.009  -2.040  -8.759  1.00 91.61           H
ATOM    717 HD12 ILE A  45       8.601  -2.199  -9.817  1.00 91.61           H
ATOM    718 HD13 ILE A  45       9.634  -3.621  -9.468  1.00 91.61           H
ATOM    719  N   GLU A  46       9.484  -2.843 -15.383  1.00 91.83           N
ATOM    720  H   GLU A  46       8.662  -2.393 -15.006  1.00 91.83           H
ATOM    721  CA  GLU A  46       9.372  -3.523 -16.680  1.00 91.83           C
ATOM    722  HA  GLU A  46       9.600  -4.579 -16.536  1.00 91.83           H
ATOM    723  C   GLU A  46      10.376  -2.968 -17.694  1.00 91.83           C
ATOM    724  CB  GLU A  46       7.941  -3.383 -17.229  1.00 91.83           C
ATOM    725  HB2 GLU A  46       7.789  -2.370 -17.603  1.00 91.83           H
ATOM    726  HB3 GLU A  46       7.220  -3.541 -16.427  1.00 91.83           H
ATOM    727  O   GLU A  46      11.104  -3.726 -18.326  1.00 91.83           O
ATOM    728  CG  GLU A  46       7.653  -4.384 -18.361  1.00 91.83           C
ATOM    729  HG2 GLU A  46       6.663  -4.170 -18.764  1.00 91.83           H
ATOM    730  HG3 GLU A  46       8.377  -4.246 -19.163  1.00 91.83           H
ATOM    731  CD  GLU A  46       7.682  -5.835 -17.857  1.00 91.83           C
ATOM    732  OE1 GLU A  46       8.109  -6.747 -18.597  1.00 91.83           O
ATOM    733  OE2 GLU A  46       7.284  -6.064 -16.690  1.00 91.83           O
ATOM    734  N   THR A  47      10.474  -1.640 -17.793  1.00 91.74           N
ATOM    735  H   THR A  47       9.863  -1.072 -17.223  1.00 91.74           H
ATOM    736  CA  THR A  47      11.450  -0.981 -18.674  1.00 91.74           C
ATOM    737  HA  THR A  47      11.280  -1.306 -19.700  1.00 91.74           H
ATOM    738  C   THR A  47      12.879  -1.373 -18.299  1.00 91.74           C
ATOM    739  CB  THR A  47      11.300   0.545 -18.620  1.00 91.74           C
ATOM    740  HB  THR A  47      11.557   0.901 -17.622  1.00 91.74           H
ATOM    741  O   THR A  47      13.672  -1.719 -19.167  1.00 91.74           O
ATOM    742  CG2 THR A  47      12.202   1.245 -19.637  1.00 91.74           C
ATOM    743 HG21 THR A  47      12.042   0.824 -20.629  1.00 91.74           H
ATOM    744 HG22 THR A  47      13.249   1.111 -19.365  1.00 91.74           H
ATOM    745 HG23 THR A  47      11.981   2.313 -19.656  1.00 91.74           H
ATOM    746  OG1 THR A  47       9.968   0.921 -18.904  1.00 91.74           O
ATOM    747  HG1 THR A  47       9.414   0.591 -18.192  1.00 91.74           H
ATOM    748  N   CYS A  48      13.209  -1.389 -17.006  1.00 91.50           N
ATOM    749  H   CYS A  48      12.525  -1.101 -16.321  1.00 91.50           H
ATOM    750  CA  CYS A  48      14.533  -1.795 -16.547  1.00 91.50           C
ATOM    751  HA  CYS A  48      15.280  -1.192 -17.062  1.00 91.50           H
ATOM    752  C   CYS A  48      14.844  -3.269 -16.846  1.00 91.50           C
ATOM    753  CB  CYS A  48      14.642  -1.542 -15.048  1.00 91.50           C
ATOM    754  HB2 CYS A  48      13.844  -2.088 -14.545  1.00 91.50           H
ATOM    755  HB3 CYS A  48      15.593  -1.953 -14.709  1.00 91.50           H
ATOM    756  O   CYS A  48      15.974  -3.580 -17.224  1.00 91.50           O
ATOM    757  SG  CYS A  48      14.597   0.173 -14.499  1.00 91.50           S
ATOM    758  N   ILE A  49      13.865  -4.167 -16.701  1.00 90.12           N
ATOM    759  H   ILE A  49      12.970  -3.851 -16.355  1.00 90.12           H
ATOM    760  CA  ILE A  49      14.018  -5.591 -17.027  1.00 90.12           C
ATOM    761  HA  ILE A  49      14.896  -5.978 -16.510  1.00 90.12           H
ATOM    762  C   ILE A  49      14.274  -5.762 -18.529  1.00 90.12           C
ATOM    763  CB  ILE A  49      12.780  -6.391 -16.552  1.00 90.12           C
ATOM    764  HB  ILE A  49      11.881  -5.882 -16.900  1.00 90.12           H
ATOM    765  O   ILE A  49      15.183  -6.499 -18.909  1.00 90.12           O
ATOM    766  CG1 ILE A  49      12.744  -6.476 -15.008  1.00 90.12           C
ATOM    767 HG12 ILE A  49      12.947  -5.495 -14.578  1.00 90.12           H
ATOM    768 HG13 ILE A  49      13.530  -7.146 -14.661  1.00 90.12           H
ATOM    769  CG2 ILE A  49      12.784  -7.814 -17.139  1.00 90.12           C
ATOM    770 HG21 ILE A  49      12.680  -7.779 -18.224  1.00 90.12           H
ATOM    771 HG22 ILE A  49      11.943  -8.393 -16.759  1.00 90.12           H
ATOM    772 HG23 ILE A  49      13.721  -8.309 -16.884  1.00 90.12           H
ATOM    773  CD1 ILE A  49      11.393  -6.955 -14.457  1.00 90.12           C
ATOM    774 HD11 ILE A  49      11.399  -6.868 -13.370  1.00 90.12           H
ATOM    775 HD12 ILE A  49      11.214  -7.998 -14.718  1.00 90.12           H
ATOM    776 HD13 ILE A  49      10.589  -6.338 -14.859  1.00 90.12           H
ATOM    777  N   LEU A  50      13.515  -5.061 -19.375  1.00 88.88           N
ATOM    778  H   LEU A  50      12.783  -4.479 -18.992  1.00 88.88           H
ATOM    779  CA  LEU A  50      13.672  -5.099 -20.833  1.00 88.88           C
ATOM    780  HA  LEU A  50      13.673  -6.139 -21.160  1.00 88.88           H
ATOM    781  C   LEU A  50      15.013  -4.508 -21.296  1.00 88.88           C
ATOM    782  CB  LEU A  50      12.490  -4.361 -21.485  1.00 88.88           C
ATOM    783  HB2 LEU A  50      12.695  -4.249 -22.549  1.00 88.88           H
ATOM    784  HB3 LEU A  50      12.431  -3.360 -21.056  1.00 88.88           H
ATOM    785  O   LEU A  50      15.614  -5.030 -22.232  1.00 88.88           O
ATOM    786  CG  LEU A  50      11.125  -5.059 -21.322  1.00 88.88           C
ATOM    787  HG  LEU A  50      10.927  -5.264 -20.270  1.00 88.88           H
ATOM    788  CD1 LEU A  50      10.023  -4.144 -21.858  1.00 88.88           C
ATOM    789 HD11 LEU A  50      10.027  -3.211 -21.295  1.00 88.88           H
ATOM    790 HD12 LEU A  50       9.054  -4.625 -21.721  1.00 88.88           H
ATOM    791 HD13 LEU A  50      10.187  -3.935 -22.915  1.00 88.88           H
ATOM    792  CD2 LEU A  50      11.056  -6.388 -22.077  1.00 88.88           C
ATOM    793 HD21 LEU A  50      10.055  -6.808 -21.977  1.00 88.88           H
ATOM    794 HD22 LEU A  50      11.764  -7.097 -21.648  1.00 88.88           H
ATOM    795 HD23 LEU A  50      11.286  -6.234 -23.132  1.00 88.88           H
ATOM    796  N   ASP A  51      15.514  -3.484 -20.603  1.00 90.66           N
ATOM    797  H   ASP A  51      14.909  -3.032 -19.932  1.00 90.66           H
ATOM    798  CA  ASP A  51      16.842  -2.897 -20.829  1.00 90.66           C
ATOM    799  HA  ASP A  51      16.997  -2.771 -21.901  1.00 90.66           H
ATOM    800  C   ASP A  51      17.996  -3.776 -20.297  1.00 90.66           C
ATOM    801  CB  ASP A  51      16.915  -1.514 -20.153  1.00 90.66           C
ATOM    802  HB2 ASP A  51      16.562  -1.603 -19.126  1.00 90.66           H
ATOM    803  HB3 ASP A  51      17.960  -1.207 -20.101  1.00 90.66           H
ATOM    804  O   ASP A  51      19.167  -3.428 -20.467  1.00 90.66           O
ATOM    805  CG  ASP A  51      16.171  -0.367 -20.842  1.00 90.66           C
ATOM    806  OD1 ASP A  51      15.678  -0.535 -21.978  1.00 90.66           O
ATOM    807  OD2 ASP A  51      16.204   0.731 -20.219  1.00 90.66           O
ATOM    808  N   GLY A  52      17.704  -4.881 -19.597  1.00 87.36           N
ATOM    809  H   GLY A  52      16.734  -5.144 -19.505  1.00 87.36           H
ATOM    810  CA  GLY A  52      18.717  -5.724 -18.951  1.00 87.36           C
ATOM    811  HA2 GLY A  52      19.470  -6.008 -19.686  1.00 87.36           H
ATOM    812  HA3 GLY A  52      18.229  -6.626 -18.581  1.00 87.36           H
ATOM    813  C   GLY A  52      19.426  -5.048 -17.770  1.00 87.36           C
ATOM    814  O   GLY A  52      20.533  -5.442 -17.396  1.00 87.36           O
ATOM    815  N   LYS A  53      18.816  -4.016 -17.175  1.00 89.15           N
ATOM    816  H   LYS A  53      17.880  -3.795 -17.482  1.00 89.15           H
ATOM    817  CA  LYS A  53      19.360  -3.317 -16.006  1.00 89.15           C
ATOM    818  HA  LYS A  53      20.426  -3.163 -16.170  1.00 89.15           H
ATOM    819  C   LYS A  53      19.200  -4.171 -14.756  1.00 89.15           C
ATOM    820  CB  LYS A  53      18.684  -1.951 -15.822  1.00 89.15           C
ATOM    821  HB2 LYS A  53      18.918  -1.559 -14.832  1.00 89.15           H
ATOM    822  HB3 LYS A  53      17.603  -2.077 -15.885  1.00 89.15           H
ATOM    823  O   LYS A  53      18.150  -4.764 -14.506  1.00 89.15           O
ATOM    824  CG  LYS A  53      19.156  -0.936 -16.869  1.00 89.15           C
ATOM    825  HG2 LYS A  53      20.180  -0.640 -16.642  1.00 89.15           H
ATOM    826  HG3 LYS A  53      19.128  -1.385 -17.862  1.00 89.15           H
ATOM    827  CD  LYS A  53      18.246   0.295 -16.860  1.00 89.15           C
ATOM    828  HD2 LYS A  53      18.175   0.710 -15.855  1.00 89.15           H
ATOM    829  HD3 LYS A  53      17.255  -0.022 -17.183  1.00 89.15           H
ATOM    830  CE  LYS A  53      18.783   1.358 -17.823  1.00 89.15           C
ATOM    831  HE2 LYS A  53      19.300   0.855 -18.641  1.00 89.15           H
ATOM    832  HE3 LYS A  53      19.499   1.983 -17.289  1.00 89.15           H
ATOM    833  NZ  LYS A  53      17.678   2.174 -18.380  1.00 89.15           N
ATOM    834  HZ1 LYS A  53      18.016   2.906 -18.988  1.00 89.15           H
ATOM    835  HZ2 LYS A  53      17.079   2.550 -17.658  1.00 89.15           H
ATOM    836  HZ3 LYS A  53      17.098   1.596 -18.971  1.00 89.15           H
ATOM    837  N   THR A  54      20.238  -4.163 -13.925  1.00 87.08           N
ATOM    838  H   THR A  54      21.066  -3.653 -14.197  1.00 87.08           H
ATOM    839  CA  THR A  54      20.159  -4.712 -12.569  1.00 87.08           C
ATOM    840  HA  THR A  54      19.635  -5.667 -12.615  1.00 87.08           H
ATOM    841  C   THR A  54      19.354  -3.781 -11.661  1.00 87.08           C
ATOM    842  CB  THR A  54      21.546  -4.972 -11.960  1.00 87.08           C
ATOM    843  HB  THR A  54      21.399  -5.601 -11.082  1.00 87.08           H
ATOM    844  O   THR A  54      19.170  -2.601 -11.970  1.00 87.08           O
ATOM    845  CG2 THR A  54      22.504  -5.706 -12.897  1.00 87.08           C
ATOM    846 HG21 THR A  54      23.410  -5.970 -12.352  1.00 87.08           H
ATOM    847 HG22 THR A  54      22.033  -6.620 -13.259  1.00 87.08           H
ATOM    848 HG23 THR A  54      22.771  -5.079 -13.747  1.00 87.08           H
ATOM    849  OG1 THR A  54      22.141  -3.772 -11.512  1.00 87.08           O
ATOM    850  HG1 THR A  54      22.700  -3.386 -12.190  1.00 87.08           H
ATOM    851  N   ALA A  55      18.944  -4.279 -10.494  1.00 85.13           N
ATOM    852  H   ALA A  55      19.070  -5.264 -10.311  1.00 85.13           H
ATOM    853  CA  ALA A  55      18.270  -3.476  -9.475  1.00 85.13           C
ATOM    854  HA  ALA A  55      17.289  -3.184  -9.849  1.00 85.13           H
ATOM    855  C   ALA A  55      19.040  -2.192  -9.102  1.00 85.13           C
ATOM    856  CB  ALA A  55      18.088  -4.360  -8.237  1.00 85.13           C
ATOM    857  HB1 ALA A  55      19.056  -4.579  -7.785  1.00 85.13           H
ATOM    858  HB2 ALA A  55      17.464  -3.843  -7.509  1.00 85.13           H
ATOM    859  HB3 ALA A  55      17.610  -5.298  -8.520  1.00 85.13           H
ATOM    860  O   ALA A  55      18.421  -1.169  -8.831  1.00 85.13           O
ATOM    861  N   ALA A  56      20.379  -2.228  -9.123  1.00 86.05           N
ATOM    862  H   ALA A  56      20.835  -3.074  -9.433  1.00 86.05           H
ATOM    863  CA  ALA A  56      21.230  -1.090  -8.772  1.00 86.05           C
ATOM    864  HA  ALA A  56      20.824  -0.605  -7.884  1.00 86.05           H
ATOM    865  C   ALA A  56      21.309  -0.015  -9.871  1.00 86.05           C
ATOM    866  CB  ALA A  56      22.626  -1.630  -8.437  1.00 86.05           C
ATOM    867  HB1 ALA A  56      23.064  -2.102  -9.316  1.00 86.05           H
ATOM    868  HB2 ALA A  56      22.561  -2.355  -7.626  1.00 86.05           H
ATOM    869  HB3 ALA A  56      23.266  -0.805  -8.124  1.00 86.05           H
ATOM    870  O   ALA A  56      21.668   1.121  -9.586  1.00 86.05           O
ATOM    871  N   ASN A  57      20.994  -0.370 -11.121  1.00 88.65           N
ATOM    872  H   ASN A  57      20.691  -1.320 -11.278  1.00 88.65           H
ATOM    873  CA  ASN A  57      21.008   0.539 -12.272  1.00 88.65           C
ATOM    874  HA  ASN A  57      21.530   1.458 -12.003  1.00 88.65           H
ATOM    875  C   ASN A  57      19.596   0.958 -12.709  1.00 88.65           C
ATOM    876  CB  ASN A  57      21.761  -0.144 -13.425  1.00 88.65           C
ATOM    877  HB2 ASN A  57      21.731   0.499 -14.306  1.00 88.65           H
ATOM    878  HB3 ASN A  57      21.264  -1.082 -13.674  1.00 88.65           H
ATOM    879  O   ASN A  57      19.447   1.683 -13.695  1.00 88.65           O
ATOM    880  CG  ASN A  57      23.208  -0.435 -13.093  1.00 88.65           C
ATOM    881  ND2 ASN A  57      24.095   0.508 -13.306  1.00 88.65           N
ATOM    882 HD21 ASN A  57      23.797   1.429 -13.594  1.00 88.65           H
ATOM    883 HD22 ASN A  57      25.045   0.297 -13.035  1.00 88.65           H
ATOM    884  OD1 ASN A  57      23.556  -1.519 -12.656  1.00 88.65           O
ATOM    885  N   CYS A  58      18.562   0.455 -12.032  1.00 87.40           N
ATOM    886  H   CYS A  58      18.746  -0.115 -11.219  1.00 87.40           H
ATOM    887  CA  CYS A  58      17.181   0.791 -12.320  1.00 87.40           C
ATOM    888  HA  CYS A  58      17.088   1.029 -13.380  1.00 87.40           H
ATOM    889  C   CYS A  58      16.756   2.022 -11.516  1.00 87.40           C
ATOM    890  CB  CYS A  58      16.282  -0.414 -12.044  1.00 87.40           C
ATOM    891  HB2 CYS A  58      16.333  -0.653 -10.981  1.00 87.40           H
ATOM    892  HB3 CYS A  58      16.645  -1.274 -12.606  1.00 87.40           H
ATOM    893  O   CYS A  58      16.505   1.947 -10.313  1.00 87.40           O
ATOM    894  SG  CYS A  58      14.551  -0.108 -12.487  1.00 87.40           S
ATOM    895  N   GLU A  59      16.634   3.156 -12.201  1.00 89.43           N
ATOM    896  H   GLU A  59      16.921   3.173 -13.169  1.00 89.43           H
ATOM    897  CA  GLU A  59      16.131   4.394 -11.611  1.00 89.43           C
ATOM    898  HA  GLU A  59      16.554   4.516 -10.614  1.00 89.43           H
ATOM    899  C   GLU A  59      14.611   4.331 -11.466  1.00 89.43           C
ATOM    900  CB  GLU A  59      16.557   5.601 -12.459  1.00 89.43           C
ATOM    901  HB2 GLU A  59      16.069   6.497 -12.074  1.00 89.43           H
ATOM    902  HB3 GLU A  59      16.228   5.457 -13.488  1.00 89.43           H
ATOM    903  O   GLU A  59      13.863   4.639 -12.390  1.00 89.43           O
ATOM    904  CG  GLU A  59      18.076   5.825 -12.458  1.00 89.43           C
ATOM    905  HG2 GLU A  59      18.556   4.980 -12.953  1.00 89.43           H
ATOM    906  HG3 GLU A  59      18.292   6.714 -13.049  1.00 89.43           H
ATOM    907  CD  GLU A  59      18.649   6.005 -11.045  1.00 89.43           C
ATOM    908  OE1 GLU A  59      19.755   5.478 -10.805  1.00 89.43           O
ATOM    909  OE2 GLU A  59      17.966   6.657 -10.219  1.00 89.43           O
ATOM    910  N   LEU A  60      14.149   3.926 -10.285  1.00 87.45           N
ATOM    911  H   LEU A  60      14.834   3.581  -9.628  1.00 87.45           H
ATOM    912  CA  LEU A  60      12.728   3.714 -10.001  1.00 87.45           C
ATOM    913  HA  LEU A  60      12.300   3.096 -10.791  1.00 87.45           H
ATOM    914  C   LEU A  60      11.898   5.004  -9.957  1.00 87.45           C
ATOM    915  CB  LEU A  60      12.618   2.959  -8.674  1.00 87.45           C
ATOM    916  HB2 LEU A  60      13.158   3.521  -7.912  1.00 87.45           H
ATOM    917  HB3 LEU A  60      11.571   2.919  -8.376  1.00 87.45           H
ATOM    918  O   LEU A  60      10.671   4.942 -10.021  1.00 87.45           O
ATOM    919  CG  LEU A  60      13.174   1.527  -8.741  1.00 87.45           C
ATOM    920  HG  LEU A  60      14.196   1.529  -9.118  1.00 87.45           H
ATOM    921  CD1 LEU A  60      13.191   0.986  -7.322  1.00 87.45           C
ATOM    922 HD11 LEU A  60      12.210   1.139  -6.872  1.00 87.45           H
ATOM    923 HD12 LEU A  60      13.941   1.529  -6.748  1.00 87.45           H
ATOM    924 HD13 LEU A  60      13.460  -0.070  -7.330  1.00 87.45           H
ATOM    925  CD2 LEU A  60      12.325   0.599  -9.611  1.00 87.45           C
ATOM    926 HD21 LEU A  60      12.341   0.936 -10.648  1.00 87.45           H
ATOM    927 HD22 LEU A  60      11.296   0.577  -9.252  1.00 87.45           H
ATOM    928 HD23 LEU A  60      12.745  -0.406  -9.582  1.00 87.45           H
ATOM    929  N   GLY A  61      12.543   6.162  -9.789  1.00 85.53           N
ATOM    930  H   GLY A  61      13.553   6.147  -9.822  1.00 85.53           H
ATOM    931  CA  GLY A  61      11.855   7.451  -9.666  1.00 85.53           C
ATOM    932  HA2 GLY A  61      11.278   7.634 -10.572  1.00 85.53           H
ATOM    933  HA3 GLY A  61      12.599   8.240  -9.561  1.00 85.53           H
ATOM    934  C   GLY A  61      10.901   7.527  -8.467  1.00 85.53           C
ATOM    935  O   GLY A  61       9.942   8.296  -8.491  1.00 85.53           O
ATOM    936  N   TRP A  62      11.125   6.712  -7.428  1.00 88.48           N
ATOM    937  H   TRP A  62      11.926   6.098  -7.464  1.00 88.48           H
ATOM    938  CA  TRP A  62      10.243   6.657  -6.267  1.00 88.48           C
ATOM    939  HA  TRP A  62       9.221   6.537  -6.626  1.00 88.48           H
ATOM    940  C   TRP A  62      10.313   7.949  -5.451  1.00 88.48           C
ATOM    941  CB  TRP A  62      10.567   5.454  -5.376  1.00 88.48           C
ATOM    942  HB2 TRP A  62      11.595   5.537  -5.021  1.00 88.48           H
ATOM    943  HB3 TRP A  62      10.495   4.540  -5.965  1.00 88.48           H
ATOM    944  O   TRP A  62      11.328   8.264  -4.830  1.00 88.48           O
ATOM    945  CG  TRP A  62       9.649   5.339  -4.196  1.00 88.48           C
ATOM    946  CD1 TRP A  62       9.980   5.562  -2.903  1.00 88.48           C
ATOM    947  HD1 TRP A  62      10.966   5.838  -2.559  1.00 88.48           H
ATOM    948  CD2 TRP A  62       8.226   5.014  -4.188  1.00 88.48           C
ATOM    949  CE2 TRP A  62       7.755   5.051  -2.844  1.00 88.48           C
ATOM    950  CE3 TRP A  62       7.287   4.683  -5.182  1.00 88.48           C
ATOM    951  HE3 TRP A  62       7.590   4.674  -6.219  1.00 88.48           H
ATOM    952  NE1 TRP A  62       8.866   5.383  -2.104  1.00 88.48           N
ATOM    953  HE1 TRP A  62       8.884   5.425  -1.095  1.00 88.48           H
ATOM    954  CH2 TRP A  62       5.537   4.354  -3.508  1.00 88.48           C
ATOM    955  HH2 TRP A  62       4.521   4.084  -3.258  1.00 88.48           H
ATOM    956  CZ2 TRP A  62       6.430   4.741  -2.502  1.00 88.48           C
ATOM    957  HZ2 TRP A  62       6.100   4.781  -1.475  1.00 88.48           H
ATOM    958  CZ3 TRP A  62       5.972   4.329  -4.842  1.00 88.48           C
ATOM    959  HZ3 TRP A  62       5.298   4.030  -5.631  1.00 88.48           H
ATOM    960  N   THR A  63       9.197   8.670  -5.387  1.00 85.60           N
ATOM    961  H   THR A  63       8.420   8.419  -5.983  1.00 85.60           H
ATOM    962  CA  THR A  63       9.002   9.749  -4.420  1.00 85.60           C
ATOM    963  HA  THR A  63       9.969  10.173  -4.149  1.00 85.60           H
ATOM    964  C   THR A  63       8.355   9.174  -3.170  1.00 85.60           C
ATOM    965  CB  THR A  63       8.149  10.886  -4.992  1.00 85.60           C
ATOM    966  HB  THR A  63       7.981  11.623  -4.207  1.00 85.60           H
ATOM    967  O   THR A  63       7.232   8.677  -3.231  1.00 85.60           O
ATOM    968  CG2 THR A  63       8.841  11.572  -6.168  1.00 85.60           C
ATOM    969 HG21 THR A  63       9.813  11.955  -5.856  1.00 85.60           H
ATOM    970 HG22 THR A  63       8.225  12.402  -6.514  1.00 85.60           H
ATOM    971 HG23 THR A  63       8.979  10.868  -6.989  1.00 85.60           H
ATOM    972  OG1 THR A  63       6.904  10.397  -5.431  1.00 85.60           O
ATOM    973  HG1 THR A  63       6.610   9.757  -4.779  1.00 85.60           H
ATOM    974  N   ASN A  64       9.058   9.253  -2.043  1.00 87.47           N
ATOM    975  H   ASN A  64      10.010   9.582  -2.115  1.00 87.47           H
ATOM    976  CA  ASN A  64       8.612   8.737  -0.752  1.00 87.47           C
ATOM    977  HA  ASN A  64       8.780   7.660  -0.752  1.00 87.47           H
ATOM    978  C   ASN A  64       7.113   8.976  -0.467  1.00 87.47           C
ATOM    979  CB  ASN A  64       9.483   9.397   0.339  1.00 87.47           C
ATOM    980  HB2 ASN A  64       9.011   9.276   1.314  1.00 87.47           H
ATOM    981  HB3 ASN A  64       9.553  10.468   0.145  1.00 87.47           H
ATOM    982  O   ASN A  64       6.653  10.116  -0.423  1.00 87.47           O
ATOM    983  CG  ASN A  64      10.877   8.804   0.430  1.00 87.47           C
ATOM    984  ND2 ASN A  64      11.838   9.529   0.944  1.00 87.47           N
ATOM    985 HD21 ASN A  64      12.748   9.091   0.955  1.00 87.47           H
ATOM    986 HD22 ASN A  64      11.691  10.490   1.217  1.00 87.47           H
ATOM    987  OD1 ASN A  64      11.118   7.672   0.073  1.00 87.47           O
ATOM    988  N   SER A  65       6.365   7.908  -0.177  1.00 90.75           N
ATOM    989  H   SER A  65       6.773   6.990  -0.285  1.00 90.75           H
ATOM    990  CA  SER A  65       5.002   7.993   0.352  1.00 90.75           C
ATOM    991  HA  SER A  65       4.498   8.839  -0.115  1.00 90.75           H
ATOM    992  C   SER A  65       5.002   8.184   1.870  1.00 90.75           C
ATOM    993  CB  SER A  65       4.223   6.736  -0.015  1.00 90.75           C
ATOM    994  HB2 SER A  65       4.273   6.579  -1.093  1.00 90.75           H
ATOM    995  HB3 SER A  65       4.660   5.874   0.489  1.00 90.75           H
ATOM    996  O   SER A  65       5.722   7.494   2.590  1.00 90.75           O
ATOM    997  OG  SER A  65       2.872   6.890   0.377  1.00 90.75           O
ATOM    998  HG  SER A  65       2.378   6.782  -0.439  1.00 90.75           H
ATOM    999  N   ASN A  66       4.161   9.084   2.385  1.00 92.20           N
ATOM   1000  H   ASN A  66       3.574   9.603   1.748  1.00 92.20           H
ATOM   1001  CA  ASN A  66       3.942   9.248   3.829  1.00 92.20           C
ATOM   1002  HA  ASN A  66       4.897   9.105   4.335  1.00 92.20           H
ATOM   1003  C   ASN A  66       2.979   8.200   4.423  1.00 92.20           C
ATOM   1004  CB  ASN A  66       3.469  10.682   4.116  1.00 92.20           C
ATOM   1005  HB2 ASN A  66       3.519  10.838   5.194  1.00 92.20           H
ATOM   1006  HB3 ASN A  66       4.150  11.395   3.651  1.00 92.20           H
ATOM   1007  O   ASN A  66       2.787   8.150   5.640  1.00 92.20           O
ATOM   1008  CG  ASN A  66       2.051  10.986   3.650  1.00 92.20           C
ATOM   1009  ND2 ASN A  66       1.321  11.764   4.413  1.00 92.20           N
ATOM   1010 HD21 ASN A  66       1.697  12.085   5.294  1.00 92.20           H
ATOM   1011 HD22 ASN A  66       0.393  12.012   4.103  1.00 92.20           H
ATOM   1012  OD1 ASN A  66       1.582  10.575   2.595  1.00 92.20           O
ATOM   1013  N   LEU A  67       2.346   7.395   3.565  1.00 93.97           N
ATOM   1014  H   LEU A  67       2.551   7.494   2.581  1.00 93.97           H
ATOM   1015  CA  LEU A  67       1.427   6.323   3.949  1.00 93.97           C
ATOM   1016  HA  LEU A  67       0.976   6.549   4.915  1.00 93.97           H
ATOM   1017  C   LEU A  67       2.137   4.978   4.111  1.00 93.97           C
ATOM   1018  CB  LEU A  67       0.322   6.207   2.888  1.00 93.97           C
ATOM   1019  HB2 LEU A  67       0.782   5.926   1.941  1.00 93.97           H
ATOM   1020  HB3 LEU A  67      -0.351   5.400   3.180  1.00 93.97           H
ATOM   1021  O   LEU A  67       1.569   4.068   4.710  1.00 93.97           O
ATOM   1022  CG  LEU A  67      -0.504   7.484   2.667  1.00 93.97           C
ATOM   1023  HG  LEU A  67       0.143   8.291   2.324  1.00 93.97           H
ATOM   1024  CD1 LEU A  67      -1.549   7.229   1.584  1.00 93.97           C
ATOM   1025 HD11 LEU A  67      -2.203   8.095   1.481  1.00 93.97           H
ATOM   1026 HD12 LEU A  67      -2.141   6.348   1.834  1.00 93.97           H
ATOM   1027 HD13 LEU A  67      -1.042   7.050   0.637  1.00 93.97           H
ATOM   1028  CD2 LEU A  67      -1.216   7.936   3.944  1.00 93.97           C
ATOM   1029 HD21 LEU A  67      -0.480   8.236   4.690  1.00 93.97           H
ATOM   1030 HD22 LEU A  67      -1.815   7.117   4.341  1.00 93.97           H
ATOM   1031 HD23 LEU A  67      -1.852   8.795   3.729  1.00 93.97           H
ATOM   1032  N   LEU A  68       3.358   4.850   3.589  1.00 92.85           N
ATOM   1033  H   LEU A  68       3.779   5.643   3.125  1.00 92.85           H
ATOM   1034  CA  LEU A  68       4.187   3.671   3.786  1.00 92.85           C
ATOM   1035  HA  LEU A  68       3.532   2.821   3.977  1.00 92.85           H
ATOM   1036  C   LEU A  68       5.063   3.829   5.030  1.00 92.85           C
ATOM   1037  CB  LEU A  68       4.998   3.348   2.521  1.00 92.85           C
ATOM   1038  HB2 LEU A  68       5.626   2.483   2.735  1.00 92.85           H
ATOM   1039  HB3 LEU A  68       5.655   4.189   2.299  1.00 92.85           H
ATOM   1040  O   LEU A  68       5.507   4.928   5.374  1.00 92.85           O
ATOM   1041  CG  LEU A  68       4.148   3.030   1.274  1.00 92.85           C
ATOM   1042  HG  LEU A  68       3.654   3.937   0.925  1.00 92.85           H
ATOM   1043  CD1 LEU A  68       5.037   2.490   0.156  1.00 92.85           C
ATOM   1044 HD11 LEU A  68       4.469   2.407  -0.771  1.00 92.85           H
ATOM   1045 HD12 LEU A  68       5.883   3.158  -0.006  1.00 92.85           H
ATOM   1046 HD13 LEU A  68       5.431   1.511   0.429  1.00 92.85           H
ATOM   1047  CD2 LEU A  68       3.079   1.971   1.538  1.00 92.85           C
ATOM   1048 HD21 LEU A  68       2.655   1.631   0.594  1.00 92.85           H
ATOM   1049 HD22 LEU A  68       3.533   1.119   2.044  1.00 92.85           H
ATOM   1050 HD23 LEU A  68       2.281   2.382   2.157  1.00 92.85           H
ATOM   1051  N   GLY A  69       5.263   2.724   5.739  1.00 87.64           N
ATOM   1052  H   GLY A  69       4.845   1.866   5.410  1.00 87.64           H
ATOM   1053  CA  GLY A  69       6.124   2.639   6.913  1.00 87.64           C
ATOM   1054  HA2 GLY A  69       5.830   3.402   7.634  1.00 87.64           H
ATOM   1055  HA3 GLY A  69       7.156   2.824   6.614  1.00 87.64           H
ATOM   1056  C   GLY A  69       6.038   1.263   7.571  1.00 87.64           C
ATOM   1057  O   GLY A  69       5.442   0.354   7.017  1.00 87.64           O
ATOM   1058  N   SER A  70       6.587   1.153   8.782  1.00 71.24           N
ATOM   1059  H   SER A  70       7.092   1.961   9.120  1.00 71.24           H
ATOM   1060  CA  SER A  70       6.635  -0.042   9.654  1.00 71.24           C
ATOM   1061  HA  SER A  70       6.891   0.338  10.643  1.00 71.24           H
ATOM   1062  C   SER A  70       7.719  -1.085   9.361  1.00 71.24           C
ATOM   1063  CB  SER A  70       5.262  -0.708   9.833  1.00 71.24           C
ATOM   1064  HB2 SER A  70       5.227  -1.174  10.818  1.00 71.24           H
ATOM   1065  HB3 SER A  70       4.471   0.040   9.776  1.00 71.24           H
ATOM   1066  O   SER A  70       8.229  -1.669  10.315  1.00 71.24           O
ATOM   1067  OG  SER A  70       5.043  -1.713   8.871  1.00 71.24           O
ATOM   1068  HG  SER A  70       4.149  -2.046   8.981  1.00 71.24           H
ATOM   1069  N   THR A  71       8.137  -1.280   8.109  1.00 64.32           N
ATOM   1070  H   THR A  71       7.628  -0.846   7.351  1.00 64.32           H
ATOM   1071  CA  THR A  71       9.233  -2.207   7.765  1.00 64.32           C
ATOM   1072  HA  THR A  71       9.443  -2.839   8.628  1.00 64.32           H
ATOM   1073  C   THR A  71      10.526  -1.470   7.437  1.00 64.32           C
ATOM   1074  CB  THR A  71       8.861  -3.159   6.621  1.00 64.32           C
ATOM   1075  HB  THR A  71       9.699  -3.832   6.439  1.00 64.32           H
ATOM   1076  O   THR A  71      10.495  -0.344   6.946  1.00 64.32           O
ATOM   1077  CG2 THR A  71       7.625  -3.992   6.954  1.00 64.32           C
ATOM   1078 HG21 THR A  71       7.788  -4.537   7.884  1.00 64.32           H
ATOM   1079 HG22 THR A  71       7.440  -4.708   6.154  1.00 64.32           H
ATOM   1080 HG23 THR A  71       6.754  -3.346   7.068  1.00 64.32           H
ATOM   1081  OG1 THR A  71       8.590  -2.447   5.441  1.00 64.32           O
ATOM   1082  HG1 THR A  71       8.934  -2.953   4.701  1.00 64.32           H
ATOM   1083  N   ALA A  72      11.676  -2.101   7.694  1.00 63.43           N
ATOM   1084  H   ALA A  72      11.655  -3.038   8.070  1.00 63.43           H
ATOM   1085  CA  ALA A  72      12.974  -1.545   7.321  1.00 63.43           C
ATOM   1086  HA  ALA A  72      13.120  -0.616   7.872  1.00 63.43           H
ATOM   1087  C   ALA A  72      13.026  -1.219   5.818  1.00 63.43           C
ATOM   1088  CB  ALA A  72      14.080  -2.526   7.728  1.00 63.43           C
ATOM   1089  HB1 ALA A  72      15.054  -2.105   7.478  1.00 63.43           H
ATOM   1090  HB2 ALA A  72      13.958  -3.466   7.191  1.00 63.43           H
ATOM   1091  HB3 ALA A  72      14.039  -2.712   8.801  1.00 63.43           H
ATOM   1092  O   ALA A  72      12.499  -1.965   4.993  1.00 63.43           O
ATOM   1093  N   ALA A  73      13.643  -0.089   5.475  1.00 61.66           N
ATOM   1094  H   ALA A  73      14.089   0.468   6.190  1.00 61.66           H
ATOM   1095  CA  ALA A  73      13.784   0.346   4.094  1.00 61.66           C
ATOM   1096  HA  ALA A  73      12.803   0.337   3.620  1.00 61.66           H
ATOM   1097  C   ALA A  73      14.711  -0.603   3.323  1.00 61.66           C
ATOM   1098  CB  ALA A  73      14.337   1.778   4.094  1.00 61.66           C
ATOM   1099  HB1 ALA A  73      13.724   2.425   4.722  1.00 61.66           H
ATOM   1100  HB2 ALA A  73      14.351   2.163   3.074  1.00 61.66           H
ATOM   1101  HB3 ALA A  73      15.355   1.783   4.483  1.00 61.66           H
ATOM   1102  O   ALA A  73      15.877  -0.741   3.687  1.00 61.66           O
ATOM   1103  N   VAL A  74      14.215  -1.209   2.241  1.00 61.37           N
ATOM   1104  H   VAL A  74      13.223  -1.147   2.064  1.00 61.37           H
ATOM   1105  CA  VAL A  74      15.062  -1.947   1.283  1.00 61.37           C
ATOM   1106  HA  VAL A  74      16.012  -2.197   1.756  1.00 61.37           H
ATOM   1107  C   VAL A  74      15.396  -1.066   0.078  1.00 61.37           C
ATOM   1108  CB  VAL A  74      14.403  -3.277   0.865  1.00 61.37           C
ATOM   1109  HB  VAL A  74      13.477  -3.067   0.330  1.00 61.37           H
ATOM   1110  O   VAL A  74      16.501  -1.122  -0.450  1.00 61.37           O
ATOM   1111  CG1 VAL A  74      15.319  -4.101  -0.050  1.00 61.37           C
ATOM   1112 HG11 VAL A  74      16.275  -4.282   0.440  1.00 61.37           H
ATOM   1113 HG12 VAL A  74      15.494  -3.573  -0.987  1.00 61.37           H
ATOM   1114 HG13 VAL A  74      14.850  -5.056  -0.287  1.00 61.37           H
ATOM   1115  CG2 VAL A  74      14.077  -4.138   2.094  1.00 61.37           C
ATOM   1116 HG21 VAL A  74      14.973  -4.283   2.698  1.00 61.37           H
ATOM   1117 HG22 VAL A  74      13.310  -3.655   2.700  1.00 61.37           H
ATOM   1118 HG23 VAL A  74      13.695  -5.110   1.781  1.00 61.37           H
ATOM   1119  N   THR A  75      14.471  -0.187  -0.317  1.00 67.00           N
ATOM   1120  H   THR A  75      13.559  -0.253   0.114  1.00 67.00           H
ATOM   1121  CA  THR A  75      14.584   0.662  -1.516  1.00 67.00           C
ATOM   1122  HA  THR A  75      15.529   0.445  -2.014  1.00 67.00           H
ATOM   1123  C   THR A  75      14.622   2.158  -1.161  1.00 67.00           C
ATOM   1124  CB  THR A  75      13.457   0.333  -2.513  1.00 67.00           C
ATOM   1125  HB  THR A  75      12.544   0.835  -2.195  1.00 67.00           H
ATOM   1126  O   THR A  75      13.985   2.986  -1.802  1.00 67.00           O
ATOM   1127  CG2 THR A  75      13.813   0.763  -3.935  1.00 67.00           C
ATOM   1128 HG21 THR A  75      14.445   0.021  -4.423  1.00 67.00           H
ATOM   1129 HG22 THR A  75      14.336   1.720  -3.940  1.00 67.00           H
ATOM   1130 HG23 THR A  75      12.887   0.897  -4.495  1.00 67.00           H
ATOM   1131  OG1 THR A  75      13.209  -1.060  -2.560  1.00 67.00           O
ATOM   1132  HG1 THR A  75      13.966  -1.463  -2.992  1.00 67.00           H
ATOM   1133  N   GLY A  76      15.291   2.522  -0.063  1.00 72.70           N
ATOM   1134  H   GLY A  76      15.816   1.810   0.424  1.00 72.70           H
ATOM   1135  CA  GLY A  76      15.396   3.917   0.404  1.00 72.70           C
ATOM   1136  HA2 GLY A  76      16.246   4.000   1.080  1.00 72.70           H
ATOM   1137  HA3 GLY A  76      15.586   4.561  -0.455  1.00 72.70           H
ATOM   1138  C   GLY A  76      14.158   4.468   1.131  1.00 72.70           C
ATOM   1139  O   GLY A  76      14.265   5.475   1.827  1.00 72.70           O
ATOM   1140  N   GLN A  77      13.013   3.779   1.058  1.00 83.07           N
ATOM   1141  H   GLN A  77      12.971   3.007   0.408  1.00 83.07           H
ATOM   1142  CA  GLN A  77      11.819   4.073   1.852  1.00 83.07           C
ATOM   1143  HA  GLN A  77      12.012   4.957   2.460  1.00 83.07           H
ATOM   1144  C   GLN A  77      11.455   2.931   2.809  1.00 83.07           C
ATOM   1145  CB  GLN A  77      10.634   4.416   0.936  1.00 83.07           C
ATOM   1146  HB2 GLN A  77      10.839   5.356   0.424  1.00 83.07           H
ATOM   1147  HB3 GLN A  77      10.506   3.642   0.179  1.00 83.07           H
ATOM   1148  O   GLN A  77      11.222   1.799   2.395  1.00 83.07           O
ATOM   1149  CG  GLN A  77       9.351   4.519   1.772  1.00 83.07           C
ATOM   1150  HG2 GLN A  77       9.587   4.893   2.768  1.00 83.07           H
ATOM   1151  HG3 GLN A  77       8.918   3.524   1.872  1.00 83.07           H
ATOM   1152  CD  GLN A  77       8.291   5.430   1.217  1.00 83.07           C
ATOM   1153  NE2 GLN A  77       8.340   6.683   1.565  1.00 83.07           N
ATOM   1154 HE21 GLN A  77       9.109   6.984   2.146  1.00 83.07           H
ATOM   1155 HE22 GLN A  77       7.440   7.139   1.619  1.00 83.07           H
ATOM   1156  OE1 GLN A  77       7.375   5.050   0.523  1.00 83.07           O
ATOM   1157  N   THR A  78      11.293   3.267   4.089  1.00 86.35           N
ATOM   1158  H   THR A  78      11.590   4.186   4.383  1.00 86.35           H
ATOM   1159  CA  THR A  78      10.650   2.425   5.109  1.00 86.35           C
ATOM   1160  HA  THR A  78      11.231   1.515   5.261  1.00 86.35           H
ATOM   1161  C   THR A  78       9.231   2.061   4.675  1.00 86.35           C
ATOM   1162  CB  THR A  78      10.584   3.211   6.427  1.00 86.35           C
ATOM   1163  HB  THR A  78       9.959   4.090   6.272  1.00 86.35           H
ATOM   1164  O   THR A  78       8.446   2.947   4.337  1.00 86.35           O
ATOM   1165  CG2 THR A  78      10.053   2.462   7.648  1.00 86.35           C
ATOM   1166 HG21 THR A  78       9.173   1.874   7.387  1.00 86.35           H
ATOM   1167 HG22 THR A  78       9.778   3.182   8.418  1.00 86.35           H
ATOM   1168 HG23 THR A  78      10.827   1.808   8.049  1.00 86.35           H
ATOM   1169  OG1 THR A  78      11.882   3.642   6.765  1.00 86.35           O
ATOM   1170  HG1 THR A  78      11.857   4.013   7.650  1.00 86.35           H
ATOM   1171  N   GLY A  79       8.870   0.780   4.720  1.00 90.23           N
ATOM   1172  H   GLY A  79       9.519   0.095   5.079  1.00 90.23           H
ATOM   1173  CA  GLY A  79       7.567   0.317   4.237  1.00 90.23           C
ATOM   1174  HA2 GLY A  79       7.260  -0.576   4.781  1.00 90.23           H
ATOM   1175  HA3 GLY A  79       6.813   1.079   4.439  1.00 90.23           H
ATOM   1176  C   GLY A  79       7.501   0.016   2.741  1.00 90.23           C
ATOM   1177  O   GLY A  79       6.439  -0.393   2.290  1.00 90.23           O
ATOM   1178  N   LEU A  80       8.580   0.197   1.968  1.00 91.85           N
ATOM   1179  H   LEU A  80       9.431   0.555   2.377  1.00 91.85           H
ATOM   1180  CA  LEU A  80       8.646  -0.223   0.566  1.00 91.85           C
ATOM   1181  HA  LEU A  80       7.692  -0.668   0.285  1.00 91.85           H
ATOM   1182  C   LEU A  80       9.731  -1.291   0.381  1.00 91.85           C
ATOM   1183  CB  LEU A  80       8.877   0.993  -0.347  1.00 91.85           C
ATOM   1184  HB2 LEU A  80       8.114   1.746  -0.149  1.00 91.85           H
ATOM   1185  HB3 LEU A  80       9.849   1.419  -0.098  1.00 91.85           H
ATOM   1186  O   LEU A  80      10.920  -1.038   0.598  1.00 91.85           O
ATOM   1187  CG  LEU A  80       8.863   0.638  -1.849  1.00 91.85           C
ATOM   1188  HG  LEU A  80       9.542  -0.192  -2.041  1.00 91.85           H
ATOM   1189  CD1 LEU A  80       7.464   0.263  -2.348  1.00 91.85           C
ATOM   1190 HD11 LEU A  80       6.766   1.076  -2.145  1.00 91.85           H
ATOM   1191 HD12 LEU A  80       7.118  -0.647  -1.858  1.00 91.85           H
ATOM   1192 HD13 LEU A  80       7.498   0.083  -3.422  1.00 91.85           H
ATOM   1193  CD2 LEU A  80       9.346   1.833  -2.659  1.00 91.85           C
ATOM   1194 HD21 LEU A  80       8.658   2.666  -2.510  1.00 91.85           H
ATOM   1195 HD22 LEU A  80      10.346   2.126  -2.341  1.00 91.85           H
ATOM   1196 HD23 LEU A  80       9.377   1.581  -3.719  1.00 91.85           H
ATOM   1197  N   THR A  81       9.305  -2.465  -0.075  1.00 91.44           N
ATOM   1198  H   THR A  81       8.312  -2.596  -0.200  1.00 91.44           H
ATOM   1199  CA  THR A  81      10.183  -3.588  -0.408  1.00 91.44           C
ATOM   1200  HA  THR A  81      11.223  -3.300  -0.260  1.00 91.44           H
ATOM   1201  C   THR A  81       9.982  -3.964  -1.866  1.00 91.44           C
ATOM   1202  CB  THR A  81       9.901  -4.799   0.491  1.00 91.44           C
ATOM   1203  HB  THR A  81       8.879  -5.142   0.331  1.00 91.44           H
ATOM   1204  O   THR A  81       8.886  -4.363  -2.260  1.00 91.44           O
ATOM   1205  CG2 THR A  81      10.864  -5.955   0.217  1.00 91.44           C
ATOM   1206 HG21 THR A  81      11.895  -5.607   0.283  1.00 91.44           H
ATOM   1207 HG22 THR A  81      10.687  -6.361  -0.779  1.00 91.44           H
ATOM   1208 HG23 THR A  81      10.703  -6.752   0.942  1.00 91.44           H
ATOM   1209  OG1 THR A  81      10.050  -4.460   1.851  1.00 91.44           O
ATOM   1210  HG1 THR A  81       9.789  -5.235   2.354  1.00 91.44           H
ATOM   1211  N   ILE A  82      11.041  -3.864  -2.667  1.00 91.10           N
ATOM   1212  H   ILE A  82      11.904  -3.492  -2.298  1.00 91.10           H
ATOM   1213  CA  ILE A  82      11.037  -4.308  -4.062  1.00 91.10           C
ATOM   1214  HA  ILE A  82      10.027  -4.608  -4.343  1.00 91.10           H
ATOM   1215  C   ILE A  82      11.934  -5.532  -4.186  1.00 91.10           C
ATOM   1216  CB  ILE A  82      11.440  -3.170  -5.018  1.00 91.10           C
ATOM   1217  HB  ILE A  82      12.435  -2.820  -4.744  1.00 91.10           H
ATOM   1218  O   ILE A  82      13.134  -5.469  -3.925  1.00 91.10           O
ATOM   1219  CG1 ILE A  82      10.436  -2.006  -4.861  1.00 91.10           C
ATOM   1220 HG12 ILE A  82      10.420  -1.674  -3.823  1.00 91.10           H
ATOM   1221 HG13 ILE A  82       9.436  -2.342  -5.133  1.00 91.10           H
ATOM   1222  CG2 ILE A  82      11.484  -3.671  -6.476  1.00 91.10           C
ATOM   1223 HG21 ILE A  82      11.789  -2.868  -7.147  1.00 91.10           H
ATOM   1224 HG22 ILE A  82      10.505  -4.042  -6.778  1.00 91.10           H
ATOM   1225 HG23 ILE A  82      12.216  -4.471  -6.584  1.00 91.10           H
ATOM   1226  CD1 ILE A  82      10.808  -0.795  -5.703  1.00 91.10           C
ATOM   1227 HD11 ILE A  82      10.300   0.092  -5.323  1.00 91.10           H
ATOM   1228 HD12 ILE A  82      11.888  -0.659  -5.631  1.00 91.10           H
ATOM   1229 HD13 ILE A  82      10.527  -0.950  -6.744  1.00 91.10           H
ATOM   1230  N   THR A  83      11.344  -6.643  -4.606  1.00 91.58           N
ATOM   1231  H   THR A  83      10.356  -6.601  -4.811  1.00 91.58           H
ATOM   1232  CA  THR A  83      12.059  -7.845  -5.027  1.00 91.58           C
ATOM   1233  HA  THR A  83      13.042  -7.874  -4.557  1.00 91.58           H
ATOM   1234  C   THR A  83      12.239  -7.761  -6.534  1.00 91.58           C
ATOM   1235  CB  THR A  83      11.301  -9.113  -4.620  1.00 91.58           C
ATOM   1236  HB  THR A  83      10.360  -9.170  -5.167  1.00 91.58           H
ATOM   1237  O   THR A  83      11.301  -8.000  -7.295  1.00 91.58           O
ATOM   1238  CG2 THR A  83      12.118 -10.374  -4.890  1.00 91.58           C
ATOM   1239 HG21 THR A  83      13.085 -10.319  -4.390  1.00 91.58           H
ATOM   1240 HG22 THR A  83      11.571 -11.245  -4.530  1.00 91.58           H
ATOM   1241 HG23 THR A  83      12.277 -10.491  -5.962  1.00 91.58           H
ATOM   1242  OG1 THR A  83      11.023  -9.086  -3.236  1.00 91.58           O
ATOM   1243  HG1 THR A  83      11.860  -9.178  -2.774  1.00 91.58           H
ATOM   1244  N   TYR A  84      13.433  -7.354  -6.953  1.00 87.98           N
ATOM   1245  H   TYR A  84      14.157  -7.180  -6.270  1.00 87.98           H
ATOM   1246  CA  TYR A  84      13.802  -7.269  -8.362  1.00 87.98           C
ATOM   1247  HA  TYR A  84      12.925  -6.949  -8.925  1.00 87.98           H
ATOM   1248  C   TYR A  84      14.266  -8.650  -8.862  1.00 87.98           C
ATOM   1249  CB  TYR A  84      14.884  -6.199  -8.523  1.00 87.98           C
ATOM   1250  HB2 TYR A  84      14.652  -5.355  -7.873  1.00 87.98           H
ATOM   1251  HB3 TYR A  84      15.836  -6.615  -8.192  1.00 87.98           H
ATOM   1252  O   TYR A  84      15.002  -9.319  -8.130  1.00 87.98           O
ATOM   1253  CG  TYR A  84      15.016  -5.670  -9.934  1.00 87.98           C
ATOM   1254  CD1 TYR A  84      15.907  -6.281 -10.835  1.00 87.98           C
ATOM   1255  HD1 TYR A  84      16.489  -7.137 -10.527  1.00 87.98           H
ATOM   1256  CD2 TYR A  84      14.230  -4.576 -10.350  1.00 87.98           C
ATOM   1257  HD2 TYR A  84      13.542  -4.107  -9.662  1.00 87.98           H
ATOM   1258  CE1 TYR A  84      16.020  -5.800 -12.150  1.00 87.98           C
ATOM   1259  HE1 TYR A  84      16.688  -6.283 -12.848  1.00 87.98           H
ATOM   1260  CE2 TYR A  84      14.343  -4.089 -11.666  1.00 87.98           C
ATOM   1261  HE2 TYR A  84      13.759  -3.246 -12.003  1.00 87.98           H
ATOM   1262  OH  TYR A  84      15.391  -4.219 -13.820  1.00 87.98           O
ATOM   1263  HH  TYR A  84      16.137  -4.628 -14.264  1.00 87.98           H
ATOM   1264  CZ  TYR A  84      15.244  -4.700 -12.564  1.00 87.98           C
ATOM   1265  N   PRO A  85      13.858  -9.094 -10.062  1.00 85.43           N
ATOM   1266  CA  PRO A  85      14.237 -10.405 -10.576  1.00 85.43           C
ATOM   1267  HA  PRO A  85      14.129 -11.167  -9.804  1.00 85.43           H
ATOM   1268  C   PRO A  85      15.692 -10.400 -11.072  1.00 85.43           C
ATOM   1269  CB  PRO A  85      13.229 -10.672 -11.687  1.00 85.43           C
ATOM   1270  HB2 PRO A  85      13.650 -11.323 -12.454  1.00 85.43           H
ATOM   1271  HB3 PRO A  85      12.324 -11.110 -11.265  1.00 85.43           H
ATOM   1272  O   PRO A  85      16.172  -9.381 -11.575  1.00 85.43           O
ATOM   1273  CG  PRO A  85      12.915  -9.292 -12.249  1.00 85.43           C
ATOM   1274  HG2 PRO A  85      13.681  -9.007 -12.970  1.00 85.43           H
ATOM   1275  HG3 PRO A  85      11.925  -9.264 -12.703  1.00 85.43           H
ATOM   1276  CD  PRO A  85      13.007  -8.394 -11.016  1.00 85.43           C
ATOM   1277  HD2 PRO A  85      12.020  -8.260 -10.573  1.00 85.43           H
ATOM   1278  HD3 PRO A  85      13.427  -7.427 -11.296  1.00 85.43           H
ATOM   1279  N   ALA A  86      16.408 -11.524 -10.965  1.00 81.60           N
ATOM   1280  H   ALA A  86      15.992 -12.366 -10.594  1.00 81.60           H
ATOM   1281  CA  ALA A  86      17.773 -11.622 -11.498  1.00 81.60           C
ATOM   1282  HA  ALA A  86      18.309 -10.704 -11.256  1.00 81.60           H
ATOM   1283  C   ALA A  86      17.791 -11.765 -13.030  1.00 81.60           C
ATOM   1284  CB  ALA A  86      18.496 -12.786 -10.813  1.00 81.60           C
ATOM   1285  HB1 ALA A  86      19.540 -12.802 -11.128  1.00 81.60           H
ATOM   1286  HB2 ALA A  86      18.450 -12.668  -9.730  1.00 81.60           H
ATOM   1287  HB3 ALA A  86      18.033 -13.732 -11.091  1.00 81.60           H
ATOM   1288  O   ALA A  86      18.796 -11.469 -13.676  1.00 81.60           O
ATOM   1289  N   SER A  87      16.670 -12.196 -13.611  1.00 78.79           N
ATOM   1290  H   SER A  87      15.897 -12.441 -13.009  1.00 78.79           H
ATOM   1291  CA  SER A  87      16.476 -12.376 -15.047  1.00 78.79           C
ATOM   1292  HA  SER A  87      17.176 -11.736 -15.585  1.00 78.79           H
ATOM   1293  C   SER A  87      15.056 -11.985 -15.469  1.00 78.79           C
ATOM   1294  CB  SER A  87      16.779 -13.834 -15.416  1.00 78.79           C
ATOM   1295  HB2 SER A  87      17.793 -14.085 -15.108  1.00 78.79           H
ATOM   1296  HB3 SER A  87      16.705 -13.951 -16.497  1.00 78.79           H
ATOM   1297  O   SER A  87      14.133 -11.984 -14.661  1.00 78.79           O
ATOM   1298  OG  SER A  87      15.866 -14.726 -14.803  1.00 78.79           O
ATOM   1299  HG  SER A  87      16.200 -14.979 -13.940  1.00 78.79           H
ATOM   1300  N   ALA A  88      14.836 -11.683 -16.751  1.00 78.25           N
ATOM   1301  H   ALA A  88      15.612 -11.664 -17.396  1.00 78.25           H
ATOM   1302  CA  ALA A  88      13.501 -11.323 -17.250  1.00 78.25           C
ATOM   1303  HA  ALA A  88      13.145 -10.464 -16.681  1.00 78.25           H
ATOM   1304  C   ALA A  88      12.443 -12.433 -17.063  1.00 78.25           C
ATOM   1305  CB  ALA A  88      13.636 -10.924 -18.723  1.00 78.25           C
ATOM   1306  HB1 ALA A  88      13.979 -11.773 -19.315  1.00 78.25           H
ATOM   1307  HB2 ALA A  88      14.342 -10.100 -18.824  1.00 78.25           H
ATOM   1308  HB3 ALA A  88      12.666 -10.598 -19.101  1.00 78.25           H
ATOM   1309  O   ALA A  88      11.244 -12.147 -17.040  1.00 78.25           O
ATOM   1310  N   THR A  89      12.903 -13.677 -16.905  1.00 81.00           N
ATOM   1311  H   THR A  89      13.904 -13.810 -16.910  1.00 81.00           H
ATOM   1312  CA  THR A  89      12.109 -14.895 -16.696  1.00 81.00           C
ATOM   1313  HA  THR A  89      11.140 -14.773 -17.179  1.00 81.00           H
ATOM   1314  C   THR A  89      11.829 -15.201 -15.224  1.00 81.00           C
ATOM   1315  CB  THR A  89      12.825 -16.095 -17.335  1.00 81.00           C
ATOM   1316  HB  THR A  89      12.303 -17.019 -17.087  1.00 81.00           H
ATOM   1317  O   THR A  89      11.285 -16.254 -14.907  1.00 81.00           O
ATOM   1318  CG2 THR A  89      12.886 -15.962 -18.857  1.00 81.00           C
ATOM   1319 HG21 THR A  89      11.875 -15.878 -19.256  1.00 81.00           H
ATOM   1320 HG22 THR A  89      13.359 -16.851 -19.275  1.00 81.00           H
ATOM   1321 HG23 THR A  89      13.463 -15.084 -19.143  1.00 81.00           H
ATOM   1322  OG1 THR A  89      14.168 -16.175 -16.903  1.00 81.00           O
ATOM   1323  HG1 THR A  89      14.205 -16.164 -15.944  1.00 81.00           H
ATOM   1324  N   GLU A  90      12.217 -14.321 -14.307  1.00 87.53           N
ATOM   1325  H   GLU A  90      12.682 -13.474 -14.601  1.00 87.53           H
ATOM   1326  CA  GLU A  90      11.912 -14.450 -12.886  1.00 87.53           C
ATOM   1327  HA  GLU A  90      11.555 -15.458 -12.676  1.00 87.53           H
ATOM   1328  C   GLU A  90      10.793 -13.496 -12.461  1.00 87.53           C
ATOM   1329  CB  GLU A  90      13.180 -14.239 -12.058  1.00 87.53           C
ATOM   1330  HB2 GLU A  90      13.768 -13.437 -12.505  1.00 87.53           H
ATOM   1331  HB3 GLU A  90      12.909 -13.949 -11.042  1.00 87.53           H
ATOM   1332  O   GLU A  90      10.534 -12.454 -13.073  1.00 87.53           O
ATOM   1333  CG  GLU A  90      14.052 -15.492 -11.990  1.00 87.53           C
ATOM   1334  HG2 GLU A  90      13.580 -16.221 -11.331  1.00 87.53           H
ATOM   1335  HG3 GLU A  90      14.133 -15.933 -12.984  1.00 87.53           H
ATOM   1336  CD  GLU A  90      15.443 -15.133 -11.464  1.00 87.53           C
ATOM   1337  OE1 GLU A  90      16.420 -15.651 -12.048  1.00 87.53           O
ATOM   1338  OE2 GLU A  90      15.533 -14.269 -10.558  1.00 87.53           O
ATOM   1339  N   SER A  91      10.118 -13.866 -11.377  1.00 90.08           N
ATOM   1340  H   SER A  91      10.363 -14.732 -10.919  1.00 90.08           H
ATOM   1341  CA  SER A  91       9.061 -13.052 -10.790  1.00 90.08           C
ATOM   1342  HA  SER A  91       8.415 -12.708 -11.598  1.00 90.08           H
ATOM   1343  C   SER A  91       9.634 -11.832 -10.072  1.00 90.08           C
ATOM   1344  CB  SER A  91       8.215 -13.875  -9.819  1.00 90.08           C
ATOM   1345  HB2 SER A  91       7.427 -13.246  -9.404  1.00 90.08           H
ATOM   1346  HB3 SER A  91       8.847 -14.231  -9.004  1.00 90.08           H
ATOM   1347  O   SER A  91      10.639 -11.921  -9.369  1.00 90.08           O
ATOM   1348  OG  SER A  91       7.632 -14.981 -10.482  1.00 90.08           O
ATOM   1349  HG  SER A  91       7.134 -15.497  -9.845  1.00 90.08           H
ATOM   1350  N   ALA A  92       8.937 -10.704 -10.182  1.00 92.85           N
ATOM   1351  H   ALA A  92       8.075 -10.744 -10.707  1.00 92.85           H
ATOM   1352  CA  ALA A  92       9.227  -9.490  -9.422  1.00 92.85           C
ATOM   1353  HA  ALA A  92      10.165  -9.620  -8.882  1.00 92.85           H
ATOM   1354  C   ALA A  92       8.117  -9.235  -8.398  1.00 92.85           C
ATOM   1355  CB  ALA A  92       9.400  -8.303 -10.377  1.00 92.85           C
ATOM   1356  HB1 ALA A  92       9.990  -8.600 -11.244  1.00 92.85           H
ATOM   1357  HB2 ALA A  92       8.428  -7.944 -10.718  1.00 92.85           H
ATOM   1358  HB3 ALA A  92       9.904  -7.489  -9.857  1.00 92.85           H
ATOM   1359  O   ALA A  92       6.966  -9.626  -8.614  1.00 92.85           O
ATOM   1360  N   ALA A  93       8.424  -8.532  -7.311  1.00 94.03           N
ATOM   1361  H   ALA A  93       9.377  -8.218  -7.190  1.00 94.03           H
ATOM   1362  CA  ALA A  93       7.408  -8.084  -6.365  1.00 94.03           C
ATOM   1363  HA  ALA A  93       6.455  -8.080  -6.893  1.00 94.03           H
ATOM   1364  C   ALA A  93       7.653  -6.653  -5.881  1.00 94.03           C
ATOM   1365  CB  ALA A  93       7.284  -9.081  -5.206  1.00 94.03           C
ATOM   1366  HB1 ALA A  93       8.195  -9.078  -4.607  1.00 94.03           H
ATOM   1367  HB2 ALA A  93       7.113 -10.084  -5.597  1.00 94.03           H
ATOM   1368  HB3 ALA A  93       6.444  -8.800  -4.571  1.00 94.03           H
ATOM   1369  O   ALA A  93       8.790  -6.242  -5.672  1.00 94.03           O
ATOM   1370  N   ILE A  94       6.574  -5.904  -5.670  1.00 93.87           N
ATOM   1371  H   ILE A  94       5.677  -6.317  -5.886  1.00 93.87           H
ATOM   1372  CA  ILE A  94       6.582  -4.567  -5.069  1.00 93.87           C
ATOM   1373  HA  ILE A  94       7.578  -4.325  -4.697  1.00 93.87           H
ATOM   1374  C   ILE A  94       5.609  -4.613  -3.902  1.00 93.87           C
ATOM   1375  CB  ILE A  94       6.149  -3.480  -6.077  1.00 93.87           C
ATOM   1376  HB  ILE A  94       5.105  -3.669  -6.325  1.00 93.87           H
ATOM   1377  O   ILE A  94       4.399  -4.684  -4.111  1.00 93.87           O
ATOM   1378  CG1 ILE A  94       6.951  -3.505  -7.397  1.00 93.87           C
ATOM   1379 HG12 ILE A  94       7.916  -3.017  -7.260  1.00 93.87           H
ATOM   1380 HG13 ILE A  94       7.133  -4.530  -7.719  1.00 93.87           H
ATOM   1381  CG2 ILE A  94       6.203  -2.082  -5.430  1.00 93.87           C
ATOM   1382 HG21 ILE A  94       5.584  -2.044  -4.533  1.00 93.87           H
ATOM   1383 HG22 ILE A  94       7.228  -1.826  -5.166  1.00 93.87           H
ATOM   1384 HG23 ILE A  94       5.820  -1.337  -6.127  1.00 93.87           H
ATOM   1385  CD1 ILE A  94       6.168  -2.824  -8.523  1.00 93.87           C
ATOM   1386 HD11 ILE A  94       5.162  -3.239  -8.581  1.00 93.87           H
ATOM   1387 HD12 ILE A  94       6.653  -2.998  -9.484  1.00 93.87           H
ATOM   1388 HD13 ILE A  94       6.097  -1.751  -8.343  1.00 93.87           H
ATOM   1389  N   GLN A  95       6.117  -4.575  -2.679  1.00 94.01           N
ATOM   1390  H   GLN A  95       7.119  -4.520  -2.572  1.00 94.01           H
ATOM   1391  CA  GLN A  95       5.306  -4.581  -1.470  1.00 94.01           C
ATOM   1392  HA  GLN A  95       4.264  -4.766  -1.731  1.00 94.01           H
ATOM   1393  C   GLN A  95       5.378  -3.223  -0.777  1.00 94.01           C
ATOM   1394  CB  GLN A  95       5.745  -5.738  -0.572  1.00 94.01           C
ATOM   1395  HB2 GLN A  95       6.799  -5.631  -0.315  1.00 94.01           H
ATOM   1396  HB3 GLN A  95       5.614  -6.672  -1.119  1.00 94.01           H
ATOM   1397  O   GLN A  95       6.442  -2.793  -0.335  1.00 94.01           O
ATOM   1398  CG  GLN A  95       4.914  -5.791   0.714  1.00 94.01           C
ATOM   1399  HG2 GLN A  95       3.853  -5.748   0.469  1.00 94.01           H
ATOM   1400  HG3 GLN A  95       5.159  -4.940   1.349  1.00 94.01           H
ATOM   1401  CD  GLN A  95       5.198  -7.069   1.483  1.00 94.01           C
ATOM   1402  NE2 GLN A  95       4.539  -8.156   1.144  1.00 94.01           N
ATOM   1403 HE21 GLN A  95       4.801  -9.008   1.619  1.00 94.01           H
ATOM   1404 HE22 GLN A  95       3.902  -8.133   0.361  1.00 94.01           H
ATOM   1405  OE1 GLN A  95       6.019  -7.113   2.382  1.00 94.01           O
ATOM   1406  N   GLY A  96       4.223  -2.571  -0.659  1.00 94.22           N
ATOM   1407  H   GLY A  96       3.402  -2.994  -1.067  1.00 94.22           H
ATOM   1408  CA  GLY A  96       4.017  -1.417   0.204  1.00 94.22           C
ATOM   1409  HA2 GLY A  96       3.377  -0.694  -0.302  1.00 94.22           H
ATOM   1410  HA3 GLY A  96       4.968  -0.931   0.421  1.00 94.22           H
ATOM   1411  C   GLY A  96       3.333  -1.839   1.500  1.00 94.22           C
ATOM   1412  O   GLY A  96       2.221  -2.366   1.466  1.00 94.22           O
ATOM   1413  N   THR A  97       3.964  -1.585   2.639  1.00 94.66           N
ATOM   1414  H   THR A  97       4.896  -1.200   2.586  1.00 94.66           H
ATOM   1415  CA  THR A  97       3.378  -1.770   3.969  1.00 94.66           C
ATOM   1416  HA  THR A  97       2.548  -2.473   3.895  1.00 94.66           H
ATOM   1417  C   THR A  97       2.844  -0.440   4.476  1.00 94.66           C
ATOM   1418  CB  THR A  97       4.378  -2.367   4.964  1.00 94.66           C
ATOM   1419  HB  THR A  97       5.164  -1.646   5.185  1.00 94.66           H
ATOM   1420  O   THR A  97       3.585   0.533   4.631  1.00 94.66           O
ATOM   1421  CG2 THR A  97       3.673  -2.788   6.254  1.00 94.66           C
ATOM   1422 HG21 THR A  97       4.372  -3.328   6.893  1.00 94.66           H
ATOM   1423 HG22 THR A  97       3.311  -1.904   6.779  1.00 94.66           H
ATOM   1424 HG23 THR A  97       2.831  -3.443   6.030  1.00 94.66           H
ATOM   1425  OG1 THR A  97       4.959  -3.527   4.417  1.00 94.66           O
ATOM   1426  HG1 THR A  97       5.785  -3.683   4.879  1.00 94.66           H
ATOM   1427  N   PHE A  98       1.541  -0.390   4.737  1.00 94.42           N
ATOM   1428  H   PHE A  98       1.004  -1.240   4.645  1.00 94.42           H
ATOM   1429  CA  PHE A  98       0.879   0.781   5.289  1.00 94.42           C
ATOM   1430  HA  PHE A  98       1.087   1.637   4.647  1.00 94.42           H
ATOM   1431  C   PHE A  98       1.418   1.064   6.693  1.00 94.42           C
ATOM   1432  CB  PHE A  98      -0.630   0.540   5.316  1.00 94.42           C
ATOM   1433  HB2 PHE A  98      -0.786  -0.404   5.840  1.00 94.42           H
ATOM   1434  HB3 PHE A  98      -1.114   1.332   5.887  1.00 94.42           H
ATOM   1435  O   PHE A  98       1.385   0.218   7.584  1.00 94.42           O
ATOM   1436  CG  PHE A  98      -1.285   0.453   3.952  1.00 94.42           C
ATOM   1437  CD1 PHE A  98      -1.551   1.623   3.220  1.00 94.42           C
ATOM   1438  HD1 PHE A  98      -1.297   2.589   3.632  1.00 94.42           H
ATOM   1439  CD2 PHE A  98      -1.634  -0.797   3.410  1.00 94.42           C
ATOM   1440  HD2 PHE A  98      -1.476  -1.699   3.982  1.00 94.42           H
ATOM   1441  CE1 PHE A  98      -2.143   1.533   1.949  1.00 94.42           C
ATOM   1442  HE1 PHE A  98      -2.361   2.437   1.400  1.00 94.42           H
ATOM   1443  CE2 PHE A  98      -2.183  -0.892   2.123  1.00 94.42           C
ATOM   1444  HE2 PHE A  98      -2.421  -1.860   1.708  1.00 94.42           H
ATOM   1445  CZ  PHE A  98      -2.422   0.276   1.382  1.00 94.42           C
ATOM   1446  HZ  PHE A  98      -2.829   0.205   0.384  1.00 94.42           H
ATOM   1447  N   GLY A  99       1.887   2.279   6.924  1.00 92.84           N
ATOM   1448  H   GLY A  99       1.843   2.952   6.172  1.00 92.84           H
ATOM   1449  CA  GLY A  99       2.516   2.690   8.173  1.00 92.84           C
ATOM   1450  HA2 GLY A  99       3.567   2.400   8.149  1.00 92.84           H
ATOM   1451  HA3 GLY A  99       2.041   2.195   9.020  1.00 92.84           H
ATOM   1452  C   GLY A  99       2.411   4.196   8.358  1.00 92.84           C
ATOM   1453  O   GLY A  99       1.574   4.833   7.733  1.00 92.84           O
ATOM   1454  N   ASN A 100       3.247   4.782   9.220  1.00 91.48           N
ATOM   1455  H   ASN A 100       3.961   4.219   9.658  1.00 91.48           H
ATOM   1456  CA  ASN A 100       3.319   6.239   9.407  1.00 91.48           C
ATOM   1457  HA  ASN A 100       3.796   6.430  10.368  1.00 91.48           H
ATOM   1458  C   ASN A 100       1.932   6.907   9.535  1.00 91.48           C
ATOM   1459  CB  ASN A 100       4.237   6.834   8.316  1.00 91.48           C
ATOM   1460  HB2 ASN A 100       4.146   7.920   8.293  1.00 91.48           H
ATOM   1461  HB3 ASN A 100       3.957   6.448   7.336  1.00 91.48           H
ATOM   1462  O   ASN A 100       1.242   6.666  10.533  1.00 91.48           O
ATOM   1463  CG  ASN A 100       5.701   6.544   8.575  1.00 91.48           C
ATOM   1464  ND2 ASN A 100       6.500   6.381   7.552  1.00 91.48           N
ATOM   1465 HD21 ASN A 100       7.480   6.229   7.745  1.00 91.48           H
ATOM   1466 HD22 ASN A 100       6.126   6.245   6.624  1.00 91.48           H
ATOM   1467  OD1 ASN A 100       6.137   6.447   9.709  1.00 91.48           O
ATOM   1468  N   SER A 101       1.540   7.712   8.537  1.00 93.35           N
ATOM   1469  H   SER A 101       2.160   7.809   7.746  1.00 93.35           H
ATOM   1470  CA  SER A 101       0.280   8.468   8.471  1.00 93.35           C
ATOM   1471  HA  SER A 101       0.008   8.768   9.483  1.00 93.35           H
ATOM   1472  C   SER A 101      -0.913   7.672   7.918  1.00 93.35           C
ATOM   1473  CB  SER A 101       0.473   9.739   7.632  1.00 93.35           C
ATOM   1474  HB2 SER A 101       0.668   9.460   6.596  1.00 93.35           H
ATOM   1475  HB3 SER A 101      -0.439  10.334   7.664  1.00 93.35           H
ATOM   1476  O   SER A 101      -1.992   8.238   7.724  1.00 93.35           O
ATOM   1477  OG  SER A 101       1.550  10.527   8.107  1.00 93.35           O
ATOM   1478  HG  SER A 101       1.413  10.722   9.036  1.00 93.35           H
ATOM   1479  N   ALA A 102      -0.751   6.376   7.649  1.00 94.34           N
ATOM   1480  H   ALA A 102       0.159   5.957   7.777  1.00 94.34           H
ATOM   1481  CA  ALA A 102      -1.852   5.493   7.298  1.00 94.34           C
ATOM   1482  HA  ALA A 102      -2.358   5.911   6.428  1.00 94.34           H
ATOM   1483  C   ALA A 102      -2.867   5.398   8.447  1.00 94.34           C
ATOM   1484  CB  ALA A 102      -1.316   4.114   6.906  1.00 94.34           C
ATOM   1485  HB1 ALA A 102      -0.843   3.635   7.764  1.00 94.34           H
ATOM   1486  HB2 ALA A 102      -2.137   3.489   6.556  1.00 94.34           H
ATOM   1487  HB3 ALA A 102      -0.590   4.215   6.099  1.00 94.34           H
ATOM   1488  O   ALA A 102      -2.518   5.401   9.633  1.00 94.34           O
ATOM   1489  N   ALA A 103      -4.142   5.303   8.083  1.00 94.22           N
ATOM   1490  H   ALA A 103      -4.363   5.329   7.098  1.00 94.22           H
ATOM   1491  CA  ALA A 103      -5.241   5.156   9.013  1.00 94.22           C
ATOM   1492  HA  ALA A 103      -5.245   6.025   9.671  1.00 94.22           H
ATOM   1493  C   ALA A 103      -5.033   3.901   9.861  1.00 94.22           C
ATOM   1494  CB  ALA A 103      -6.566   5.118   8.239  1.00 94.22           C
ATOM   1495  HB1 ALA A 103      -7.402   5.015   8.932  1.00 94.22           H
ATOM   1496  HB2 ALA A 103      -6.689   6.043   7.675  1.00 94.22           H
ATOM   1497  HB3 ALA A 103      -6.570   4.280   7.542  1.00 94.22           H
ATOM   1498  O   ALA A 103      -4.591   2.862   9.373  1.00 94.22           O
ATOM   1499  N   ILE A 104      -5.418   3.983  11.135  1.00 92.20           N
ATOM   1500  H   ILE A 104      -5.728   4.883  11.473  1.00 92.20           H
ATOM   1501  CA  ILE A 104      -5.225   2.906  12.118  1.00 92.20           C
ATOM   1502  HA  ILE A 104      -4.156   2.775  12.289  1.00 92.20           H
ATOM   1503  C   ILE A 104      -5.760   1.563  11.595  1.00 92.20           C
ATOM   1504  CB  ILE A 104      -5.893   3.310  13.454  1.00 92.20           C
ATOM   1505  HB  ILE A 104      -6.943   3.530  13.259  1.00 92.20           H
ATOM   1506  O   ILE A 104      -5.120   0.536  11.779  1.00 92.20           O
ATOM   1507  CG1 ILE A 104      -5.222   4.583  14.027  1.00 92.20           C
ATOM   1508 HG12 ILE A 104      -5.207   5.366  13.269  1.00 92.20           H
ATOM   1509 HG13 ILE A 104      -4.189   4.360  14.293  1.00 92.20           H
ATOM   1510  CG2 ILE A 104      -5.833   2.162  14.479  1.00 92.20           C
ATOM   1511 HG21 ILE A 104      -6.354   1.279  14.111  1.00 92.20           H
ATOM   1512 HG22 ILE A 104      -4.796   1.894  14.684  1.00 92.20           H
ATOM   1513 HG23 ILE A 104      -6.318   2.449  15.412  1.00 92.20           H
ATOM   1514  CD1 ILE A 104      -5.933   5.175  15.250  1.00 92.20           C
ATOM   1515 HD11 ILE A 104      -5.822   4.519  16.114  1.00 92.20           H
ATOM   1516 HD12 ILE A 104      -5.486   6.138  15.494  1.00 92.20           H
ATOM   1517 HD13 ILE A 104      -6.992   5.320  15.033  1.00 92.20           H
ATOM   1518  N   LYS A 105      -6.890   1.584  10.876  1.00 92.62           N
ATOM   1519  H   LYS A 105      -7.310   2.488  10.712  1.00 92.62           H
ATOM   1520  CA  LYS A 105      -7.567   0.393  10.335  1.00 92.62           C
ATOM   1521  HA  LYS A 105      -7.668  -0.346  11.130  1.00 92.62           H
ATOM   1522  C   LYS A 105      -6.805  -0.339   9.222  1.00 92.62           C
ATOM   1523  CB  LYS A 105      -8.968   0.781   9.837  1.00 92.62           C
ATOM   1524  HB2 LYS A 105      -9.428  -0.100   9.389  1.00 92.62           H
ATOM   1525  HB3 LYS A 105      -8.885   1.553   9.072  1.00 92.62           H
ATOM   1526  O   LYS A 105      -7.157  -1.468   8.910  1.00 92.62           O
ATOM   1527  CG  LYS A 105      -9.880   1.264  10.974  1.00 92.62           C
ATOM   1528  HG2 LYS A 105      -9.463   2.163  11.428  1.00 92.62           H
ATOM   1529  HG3 LYS A 105      -9.940   0.483  11.732  1.00 92.62           H
ATOM   1530  CD  LYS A 105     -11.291   1.576  10.462  1.00 92.62           C
ATOM   1531  HD2 LYS A 105     -11.698   0.689   9.977  1.00 92.62           H
ATOM   1532  HD3 LYS A 105     -11.240   2.398   9.747  1.00 92.62           H
ATOM   1533  CE  LYS A 105     -12.197   1.950  11.641  1.00 92.62           C
ATOM   1534  HE2 LYS A 105     -11.684   2.674  12.275  1.00 92.62           H
ATOM   1535  HE3 LYS A 105     -12.367   1.052  12.235  1.00 92.62           H
ATOM   1536  NZ  LYS A 105     -13.491   2.520  11.191  1.00 92.62           N
ATOM   1537  HZ1 LYS A 105     -13.833   2.033  10.376  1.00 92.62           H
ATOM   1538  HZ2 LYS A 105     -14.177   2.503  11.932  1.00 92.62           H
ATOM   1539  HZ3 LYS A 105     -13.377   3.484  10.911  1.00 92.62           H
ATOM   1540  N   ILE A 106      -5.808   0.293   8.606  1.00 94.02           N
ATOM   1541  H   ILE A 106      -5.560   1.221   8.918  1.00 94.02           H
ATOM   1542  CA  ILE A 106      -4.977  -0.319   7.554  1.00 94.02           C
ATOM   1543  HA  ILE A 106      -5.275  -1.360   7.424  1.00 94.02           H
ATOM   1544  C   ILE A 106      -3.502  -0.379   7.947  1.00 94.02           C
ATOM   1545  CB  ILE A 106      -5.176   0.382   6.190  1.00 94.02           C
ATOM   1546  HB  ILE A 106      -4.527  -0.106   5.464  1.00 94.02           H
ATOM   1547  O   ILE A 106      -2.690  -0.869   7.174  1.00 94.02           O
ATOM   1548  CG1 ILE A 106      -4.774   1.871   6.261  1.00 94.02           C
ATOM   1549 HG12 ILE A 106      -5.464   2.404   6.915  1.00 94.02           H
ATOM   1550 HG13 ILE A 106      -3.774   1.943   6.688  1.00 94.02           H
ATOM   1551  CG2 ILE A 106      -6.625   0.180   5.714  1.00 94.02           C
ATOM   1552 HG21 ILE A 106      -7.326   0.633   6.416  1.00 94.02           H
ATOM   1553 HG22 ILE A 106      -6.837  -0.888   5.651  1.00 94.02           H
ATOM   1554 HG23 ILE A 106      -6.764   0.613   4.723  1.00 94.02           H
ATOM   1555  CD1 ILE A 106      -4.749   2.580   4.906  1.00 94.02           C
ATOM   1556 HD11 ILE A 106      -4.276   3.556   5.017  1.00 94.02           H
ATOM   1557 HD12 ILE A 106      -5.766   2.725   4.542  1.00 94.02           H
ATOM   1558 HD13 ILE A 106      -4.183   1.991   4.185  1.00 94.02           H
ATOM   1559  N   LYS A 107      -3.128   0.118   9.129  1.00 92.75           N
ATOM   1560  H   LYS A 107      -3.845   0.426   9.770  1.00 92.75           H
ATOM   1561  CA  LYS A 107      -1.735   0.157   9.572  1.00 92.75           C
ATOM   1562  HA  LYS A 107      -1.154   0.655   8.796  1.00 92.75           H
ATOM   1563  C   LYS A 107      -1.183  -1.264   9.724  1.00 92.75           C
ATOM   1564  CB  LYS A 107      -1.662   0.983  10.862  1.00 92.75           C
ATOM   1565  HB2 LYS A 107      -2.102   0.424  11.688  1.00 92.75           H
ATOM   1566  HB3 LYS A 107      -2.249   1.889  10.711  1.00 92.75           H
ATOM   1567  O   LYS A 107      -1.864  -2.137  10.246  1.00 92.75           O
ATOM   1568  CG  LYS A 107      -0.225   1.389  11.211  1.00 92.75           C
ATOM   1569  HG2 LYS A 107       0.319   0.530  11.606  1.00 92.75           H
ATOM   1570  HG3 LYS A 107       0.271   1.742  10.307  1.00 92.75           H
ATOM   1571  CD  LYS A 107      -0.234   2.528  12.239  1.00 92.75           C
ATOM   1572  HD2 LYS A 107      -0.689   2.183  13.168  1.00 92.75           H
ATOM   1573  HD3 LYS A 107      -0.825   3.349  11.835  1.00 92.75           H
ATOM   1574  CE  LYS A 107       1.194   3.018  12.503  1.00 92.75           C
ATOM   1575  HE2 LYS A 107       1.721   3.065  11.550  1.00 92.75           H
ATOM   1576  HE3 LYS A 107       1.703   2.288  13.132  1.00 92.75           H
ATOM   1577  NZ  LYS A 107       1.198   4.362  13.135  1.00 92.75           N
ATOM   1578  HZ1 LYS A 107       0.832   5.047  12.489  1.00 92.75           H
ATOM   1579  HZ2 LYS A 107       2.140   4.645  13.367  1.00 92.75           H
ATOM   1580  HZ3 LYS A 107       0.637   4.370  13.975  1.00 92.75           H
ATOM   1581  N   ASN A 108       0.052  -1.468   9.279  1.00 91.79           N
ATOM   1582  H   ASN A 108       0.513  -0.686   8.836  1.00 91.79           H
ATOM   1583  CA  ASN A 108       0.761  -2.746   9.154  1.00 91.79           C
ATOM   1584  HA  ASN A 108       1.749  -2.504   8.763  1.00 91.79           H
ATOM   1585  C   ASN A 108       0.182  -3.735   8.129  1.00 91.79           C
ATOM   1586  CB  ASN A 108       0.976  -3.386  10.535  1.00 91.79           C
ATOM   1587  HB2 ASN A 108       1.627  -4.253  10.429  1.00 91.79           H
ATOM   1588  HB3 ASN A 108       0.019  -3.743  10.914  1.00 91.79           H
ATOM   1589  O   ASN A 108       0.760  -4.803   7.943  1.00 91.79           O
ATOM   1590  CG  ASN A 108       1.610  -2.449  11.541  1.00 91.79           C
ATOM   1591  ND2 ASN A 108       1.191  -2.523  12.782  1.00 91.79           N
ATOM   1592 HD21 ASN A 108       0.486  -3.205  13.020  1.00 91.79           H
ATOM   1593 HD22 ASN A 108       1.699  -1.988  13.472  1.00 91.79           H
ATOM   1594  OD1 ASN A 108       2.477  -1.641  11.244  1.00 91.79           O
ATOM   1595  N   GLN A 109      -0.897  -3.383   7.424  1.00 94.13           N
ATOM   1596  H   GLN A 109      -1.333  -2.488   7.592  1.00 94.13           H
ATOM   1597  CA  GLN A 109      -1.348  -4.161   6.275  1.00 94.13           C
ATOM   1598  HA  GLN A 109      -1.255  -5.220   6.519  1.00 94.13           H
ATOM   1599  C   GLN A 109      -0.439  -3.892   5.073  1.00 94.13           C
ATOM   1600  CB  GLN A 109      -2.824  -3.876   5.957  1.00 94.13           C
ATOM   1601  HB2 GLN A 109      -2.919  -2.843   5.622  1.00 94.13           H
ATOM   1602  HB3 GLN A 109      -3.140  -4.518   5.135  1.00 94.13           H
ATOM   1603  O   GLN A 109       0.302  -2.908   5.041  1.00 94.13           O
ATOM   1604  CG  GLN A 109      -3.773  -4.108   7.145  1.00 94.13           C
ATOM   1605  HG2 GLN A 109      -4.799  -3.947   6.815  1.00 94.13           H
ATOM   1606  HG3 GLN A 109      -3.562  -3.383   7.931  1.00 94.13           H
ATOM   1607  CD  GLN A 109      -3.656  -5.506   7.743  1.00 94.13           C
ATOM   1608  NE2 GLN A 109      -4.358  -6.499   7.264  1.00 94.13           N
ATOM   1609 HE21 GLN A 109      -4.941  -6.435   6.442  1.00 94.13           H
ATOM   1610 HE22 GLN A 109      -4.214  -7.388   7.722  1.00 94.13           H
ATOM   1611  OE1 GLN A 109      -2.918  -5.753   8.675  1.00 94.13           O
ATOM   1612  N   THR A 110      -0.511  -4.745   4.060  1.00 94.17           N
ATOM   1613  H   THR A 110      -1.154  -5.523   4.114  1.00 94.17           H
ATOM   1614  CA  THR A 110       0.340  -4.668   2.875  1.00 94.17           C
ATOM   1615  HA  THR A 110       0.916  -3.743   2.914  1.00 94.17           H
ATOM   1616  C   THR A 110      -0.487  -4.618   1.600  1.00 94.17           C
ATOM   1617  CB  THR A 110       1.361  -5.816   2.820  1.00 94.17           C
ATOM   1618  HB  THR A 110       1.976  -5.695   1.929  1.00 94.17           H
ATOM   1619  O   THR A 110      -1.603  -5.142   1.520  1.00 94.17           O
ATOM   1620  CG2 THR A 110       2.278  -5.854   4.039  1.00 94.17           C
ATOM   1621 HG21 THR A 110       3.035  -6.627   3.910  1.00 94.17           H
ATOM   1622 HG22 THR A 110       1.711  -6.052   4.948  1.00 94.17           H
ATOM   1623 HG23 THR A 110       2.782  -4.892   4.133  1.00 94.17           H
ATOM   1624  OG1 THR A 110       0.712  -7.062   2.756  1.00 94.17           O
ATOM   1625  HG1 THR A 110       1.391  -7.737   2.826  1.00 94.17           H
ATOM   1626  N   LEU A 111       0.074  -3.980   0.583  1.00 94.90           N
ATOM   1627  H   LEU A 111       0.942  -3.493   0.758  1.00 94.90           H
ATOM   1628  CA  LEU A 111      -0.361  -4.043  -0.804  1.00 94.90           C
ATOM   1629  HA  LEU A 111      -1.161  -4.777  -0.906  1.00 94.90           H
ATOM   1630  C   LEU A 111       0.837  -4.518  -1.621  1.00 94.90           C
ATOM   1631  CB  LEU A 111      -0.909  -2.666  -1.212  1.00 94.90           C
ATOM   1632  HB2 LEU A 111      -1.675  -2.401  -0.483  1.00 94.90           H
ATOM   1633  HB3 LEU A 111      -0.121  -1.915  -1.153  1.00 94.90           H
ATOM   1634  O   LEU A 111       1.890  -3.886  -1.603  1.00 94.90           O
ATOM   1635  CG  LEU A 111      -1.547  -2.653  -2.612  1.00 94.90           C
ATOM   1636  HG  LEU A 111      -2.021  -3.616  -2.802  1.00 94.90           H
ATOM   1637  CD1 LEU A 111      -2.629  -1.576  -2.676  1.00 94.90           C
ATOM   1638 HD11 LEU A 111      -2.192  -0.591  -2.510  1.00 94.90           H
ATOM   1639 HD12 LEU A 111      -3.107  -1.609  -3.655  1.00 94.90           H
ATOM   1640 HD13 LEU A 111      -3.388  -1.771  -1.918  1.00 94.90           H
ATOM   1641  CD2 LEU A 111      -0.538  -2.358  -3.722  1.00 94.90           C
ATOM   1642 HD21 LEU A 111      -1.055  -2.302  -4.680  1.00 94.90           H
ATOM   1643 HD22 LEU A 111       0.205  -3.152  -3.793  1.00 94.90           H
ATOM   1644 HD23 LEU A 111      -0.029  -1.414  -3.527  1.00 94.90           H
ATOM   1645  N   THR A 112       0.691  -5.663  -2.279  1.00 95.20           N
ATOM   1646  H   THR A 112      -0.221  -6.096  -2.310  1.00 95.20           H
ATOM   1647  CA  THR A 112       1.769  -6.332  -3.008  1.00 95.20           C
ATOM   1648  HA  THR A 112       2.671  -5.724  -2.945  1.00 95.20           H
ATOM   1649  C   THR A 112       1.390  -6.475  -4.472  1.00 95.20           C
ATOM   1650  CB  THR A 112       2.112  -7.696  -2.390  1.00 95.20           C
ATOM   1651  HB  THR A 112       1.263  -8.372  -2.498  1.00 95.20           H
ATOM   1652  O   THR A 112       0.368  -7.075  -4.797  1.00 95.20           O
ATOM   1653  CG2 THR A 112       3.347  -8.324  -3.034  1.00 95.20           C
ATOM   1654 HG21 THR A 112       4.185  -7.628  -2.997  1.00 95.20           H
ATOM   1655 HG22 THR A 112       3.611  -9.236  -2.500  1.00 95.20           H
ATOM   1656 HG23 THR A 112       3.136  -8.582  -4.071  1.00 95.20           H
ATOM   1657  OG1 THR A 112       2.395  -7.533  -1.013  1.00 95.20           O
ATOM   1658  HG1 THR A 112       1.610  -7.130  -0.635  1.00 95.20           H
ATOM   1659  N   TRP A 113       2.223  -5.941  -5.355  1.00 95.05           N
ATOM   1660  H   TRP A 113       3.031  -5.446  -5.005  1.00 95.05           H
ATOM   1661  CA  TRP A 113       2.191  -6.246  -6.776  1.00 95.05           C
ATOM   1662  HA  TRP A 113       1.184  -6.553  -7.056  1.00 95.05           H
ATOM   1663  C   TRP A 113       3.159  -7.383  -7.066  1.00 95.05           C
ATOM   1664  CB  TRP A 113       2.558  -5.014  -7.593  1.00 95.05           C
ATOM   1665  HB2 TRP A 113       3.561  -4.683  -7.324  1.00 95.05           H
ATOM   1666  HB3 TRP A 113       2.586  -5.299  -8.644  1.00 95.05           H
ATOM   1667  O   TRP A 113       4.311  -7.314  -6.647  1.00 95.05           O
ATOM   1668  CG  TRP A 113       1.608  -3.876  -7.476  1.00 95.05           C
ATOM   1669  CD1 TRP A 113       1.728  -2.816  -6.648  1.00 95.05           C
ATOM   1670  HD1 TRP A 113       2.536  -2.665  -5.948  1.00 95.05           H
ATOM   1671  CD2 TRP A 113       0.383  -3.667  -8.231  1.00 95.05           C
ATOM   1672  CE2 TRP A 113      -0.179  -2.419  -7.836  1.00 95.05           C
ATOM   1673  CE3 TRP A 113      -0.287  -4.400  -9.236  1.00 95.05           C
ATOM   1674  HE3 TRP A 113       0.108  -5.363  -9.524  1.00 95.05           H
ATOM   1675  NE1 TRP A 113       0.678  -1.946  -6.862  1.00 95.05           N
ATOM   1676  HE1 TRP A 113       0.603  -1.071  -6.364  1.00 95.05           H
ATOM   1677  CH2 TRP A 113      -2.007  -2.680  -9.408  1.00 95.05           C
ATOM   1678  HH2 TRP A 113      -2.932  -2.322  -9.837  1.00 95.05           H
ATOM   1679  CZ2 TRP A 113      -1.345  -1.917  -8.429  1.00 95.05           C
ATOM   1680  HZ2 TRP A 113      -1.724  -0.954  -8.121  1.00 95.05           H
ATOM   1681  CZ3 TRP A 113      -1.476  -3.919  -9.815  1.00 95.05           C
ATOM   1682  HZ3 TRP A 113      -2.005  -4.526 -10.534  1.00 95.05           H
ATOM   1683  N   THR A 114       2.720  -8.390  -7.808  1.00 94.91           N
ATOM   1684  H   THR A 114       1.747  -8.398  -8.078  1.00 94.91           H
ATOM   1685  CA  THR A 114       3.548  -9.527  -8.219  1.00 94.91           C
ATOM   1686  HA  THR A 114       4.577  -9.366  -7.898  1.00 94.91           H
ATOM   1687  C   THR A 114       3.539  -9.634  -9.736  1.00 94.91           C
ATOM   1688  CB  THR A 114       3.060 -10.830  -7.571  1.00 94.91           C
ATOM   1689  HB  THR A 114       2.055 -11.063  -7.924  1.00 94.91           H
ATOM   1690  O   THR A 114       2.469  -9.713 -10.343  1.00 94.91           O
ATOM   1691  CG2 THR A 114       3.991 -12.005  -7.867  1.00 94.91           C
ATOM   1692 HG21 THR A 114       3.967 -12.245  -8.930  1.00 94.91           H
ATOM   1693 HG22 THR A 114       3.657 -12.881  -7.311  1.00 94.91           H
ATOM   1694 HG23 THR A 114       5.014 -11.761  -7.580  1.00 94.91           H
ATOM   1695  OG1 THR A 114       3.028 -10.679  -6.170  1.00 94.91           O
ATOM   1696  HG1 THR A 114       3.938 -10.614  -5.869  1.00 94.91           H
ATOM   1697  N   ARG A 115       4.730  -9.626 -10.332  1.00 94.19           N
ATOM   1698  H   ARG A 115       5.545  -9.583  -9.737  1.00 94.19           H
ATOM   1699  CA  ARG A 115       4.977  -9.857 -11.757  1.00 94.19           C
ATOM   1700  HA  ARG A 115       4.101  -9.571 -12.338  1.00 94.19           H
ATOM   1701  C   ARG A 115       5.273 -11.336 -11.971  1.00 94.19           C
ATOM   1702  CB  ARG A 115       6.171  -9.004 -12.205  1.00 94.19           C
ATOM   1703  HB2 ARG A 115       6.047  -7.985 -11.838  1.00 94.19           H
ATOM   1704  HB3 ARG A 115       7.071  -9.418 -11.750  1.00 94.19           H
ATOM   1705  O   ARG A 115       6.138 -11.873 -11.281  1.00 94.19           O
ATOM   1706  CG  ARG A 115       6.368  -8.960 -13.724  1.00 94.19           C
ATOM   1707  HG2 ARG A 115       5.573  -8.374 -14.186  1.00 94.19           H
ATOM   1708  HG3 ARG A 115       6.329  -9.971 -14.130  1.00 94.19           H
ATOM   1709  CD  ARG A 115       7.734  -8.354 -14.066  1.00 94.19           C
ATOM   1710  HD2 ARG A 115       7.753  -7.313 -13.743  1.00 94.19           H
ATOM   1711  HD3 ARG A 115       8.517  -8.890 -13.528  1.00 94.19           H
ATOM   1712  NE  ARG A 115       8.012  -8.402 -15.508  1.00 94.19           N
ATOM   1713  HE  ARG A 115       7.719  -7.598 -16.045  1.00 94.19           H
ATOM   1714  NH1 ARG A 115       9.148 -10.414 -15.679  1.00 94.19           N
ATOM   1715 HH11 ARG A 115       9.650 -11.074 -16.256  1.00 94.19           H
ATOM   1716 HH12 ARG A 115       9.014 -10.632 -14.702  1.00 94.19           H
ATOM   1717  NH2 ARG A 115       8.805  -9.169 -17.485  1.00 94.19           N
ATOM   1718 HH21 ARG A 115       8.504  -8.307 -17.919  1.00 94.19           H
ATOM   1719 HH22 ARG A 115       9.237  -9.893 -18.041  1.00 94.19           H
ATOM   1720  CZ  ARG A 115       8.651  -9.327 -16.205  1.00 94.19           C
ATOM   1721  N   THR A 116       4.600 -11.976 -12.917  1.00 91.99           N
ATOM   1722  H   THR A 116       3.888 -11.478 -13.432  1.00 91.99           H
ATOM   1723  CA  THR A 116       4.953 -13.328 -13.371  1.00 91.99           C
ATOM   1724  HA  THR A 116       5.265 -13.906 -12.501  1.00 91.99           H
ATOM   1725  C   THR A 116       6.135 -13.282 -14.354  1.00 91.99           C
ATOM   1726  CB  THR A 116       3.746 -14.054 -13.989  1.00 91.99           C
ATOM   1727  HB  THR A 116       3.997 -15.112 -14.071  1.00 91.99           H
ATOM   1728  O   THR A 116       6.420 -12.217 -14.908  1.00 91.99           O
ATOM   1729  CG2 THR A 116       2.477 -13.964 -13.141  1.00 91.99           C
ATOM   1730 HG21 THR A 116       2.690 -14.303 -12.127  1.00 91.99           H
ATOM   1731 HG22 THR A 116       2.104 -12.940 -13.117  1.00 91.99           H
ATOM   1732 HG23 THR A 116       1.714 -14.607 -13.579  1.00 91.99           H
ATOM   1733  OG1 THR A 116       3.453 -13.570 -15.275  1.00 91.99           O
ATOM   1734  HG1 THR A 116       3.579 -14.341 -15.834  1.00 91.99           H
ATOM   1735  N   PRO A 117       6.827 -14.404 -14.616  1.00 88.32           N
ATOM   1736  CA  PRO A 117       7.866 -14.489 -15.651  1.00 88.32           C
ATOM   1737  HA  PRO A 117       8.749 -13.942 -15.322  1.00 88.32           H
ATOM   1738  C   PRO A 117       7.433 -13.973 -17.031  1.00 88.32           C
ATOM   1739  CB  PRO A 117       8.183 -15.982 -15.734  1.00 88.32           C
ATOM   1740  HB2 PRO A 117       7.459 -16.485 -16.375  1.00 88.32           H
ATOM   1741  HB3 PRO A 117       9.188 -16.170 -16.113  1.00 88.32           H
ATOM   1742  O   PRO A 117       8.241 -13.429 -17.778  1.00 88.32           O
ATOM   1743  CG  PRO A 117       7.977 -16.447 -14.296  1.00 88.32           C
ATOM   1744  HG2 PRO A 117       8.811 -16.127 -13.671  1.00 88.32           H
ATOM   1745  HG3 PRO A 117       7.829 -17.525 -14.235  1.00 88.32           H
ATOM   1746  CD  PRO A 117       6.715 -15.678 -13.919  1.00 88.32           C
ATOM   1747  HD2 PRO A 117       5.844 -16.222 -14.284  1.00 88.32           H
ATOM   1748  HD3 PRO A 117       6.665 -15.550 -12.838  1.00 88.32           H
ATOM   1749  N   GLU A 118       6.146 -14.099 -17.353  1.00 88.04           N
ATOM   1750  H   GLU A 118       5.559 -14.628 -16.725  1.00 88.04           H
ATOM   1751  CA  GLU A 118       5.531 -13.648 -18.606  1.00 88.04           C
ATOM   1752  HA  GLU A 118       6.230 -13.847 -19.419  1.00 88.04           H
ATOM   1753  C   GLU A 118       5.244 -12.134 -18.631  1.00 88.04           C
ATOM   1754  CB  GLU A 118       4.236 -14.440 -18.885  1.00 88.04           C
ATOM   1755  HB2 GLU A 118       3.893 -14.171 -19.884  1.00 88.04           H
ATOM   1756  HB3 GLU A 118       3.459 -14.127 -18.188  1.00 88.04           H
ATOM   1757  O   GLU A 118       4.680 -11.630 -19.600  1.00 88.04           O
ATOM   1758  CG  GLU A 118       4.376 -15.976 -18.854  1.00 88.04           C
ATOM   1759  HG2 GLU A 118       5.231 -16.260 -19.468  1.00 88.04           H
ATOM   1760  HG3 GLU A 118       3.484 -16.402 -19.314  1.00 88.04           H
ATOM   1761  CD  GLU A 118       4.522 -16.570 -17.442  1.00 88.04           C
ATOM   1762  OE1 GLU A 118       5.014 -17.712 -17.338  1.00 88.04           O
ATOM   1763  OE2 GLU A 118       4.173 -15.863 -16.460  1.00 88.04           O
ATOM   1764  N   GLY A 119       5.591 -11.400 -17.569  1.00 86.34           N
ATOM   1765  H   GLY A 119       6.050 -11.869 -16.801  1.00 86.34           H
ATOM   1766  CA  GLY A 119       5.372  -9.955 -17.459  1.00 86.34           C
ATOM   1767  HA2 GLY A 119       5.564  -9.481 -18.421  1.00 86.34           H
ATOM   1768  HA3 GLY A 119       6.078  -9.553 -16.732  1.00 86.34           H
ATOM   1769  C   GLY A 119       3.974  -9.547 -16.989  1.00 86.34           C
ATOM   1770  O   GLY A 119       3.652  -8.358 -16.966  1.00 86.34           O
ATOM   1771  N   ALA A 120       3.127 -10.497 -16.580  1.00 91.65           N
ATOM   1772  H   ALA A 120       3.438 -11.458 -16.567  1.00 91.65           H
ATOM   1773  CA  ALA A 120       1.794 -10.182 -16.079  1.00 91.65           C
ATOM   1774  HA  ALA A 120       1.386  -9.375 -16.687  1.00 91.65           H
ATOM   1775  C   ALA A 120       1.853  -9.703 -14.623  1.00 91.65           C
ATOM   1776  CB  ALA A 120       0.873 -11.392 -16.259  1.00 91.65           C
ATOM   1777  HB1 ALA A 120       1.219 -12.220 -15.639  1.00 91.65           H
ATOM   1778  HB2 ALA A 120       0.874 -11.705 -17.303  1.00 91.65           H
ATOM   1779  HB3 ALA A 120      -0.143 -11.131 -15.964  1.00 91.65           H
ATOM   1780  O   ALA A 120       2.397 -10.381 -13.754  1.00 91.65           O
ATOM   1781  N   TRP A 121       1.252  -8.547 -14.337  1.00 93.09           N
ATOM   1782  H   TRP A 121       0.826  -8.031 -15.093  1.00 93.09           H
ATOM   1783  CA  TRP A 121       1.187  -7.990 -12.986  1.00 93.09           C
ATOM   1784  HA  TRP A 121       1.962  -8.452 -12.375  1.00 93.09           H
ATOM   1785  C   TRP A 121      -0.161  -8.276 -12.325  1.00 93.09           C
ATOM   1786  CB  TRP A 121       1.486  -6.492 -13.014  1.00 93.09           C
ATOM   1787  HB2 TRP A 121       0.859  -6.012 -13.765  1.00 93.09           H
ATOM   1788  HB3 TRP A 121       1.216  -6.074 -12.044  1.00 93.09           H
ATOM   1789  O   TRP A 121      -1.216  -7.928 -12.853  1.00 93.09           O
ATOM   1790  CG  TRP A 121       2.919  -6.139 -13.268  1.00 93.09           C
ATOM   1791  CD1 TRP A 121       3.500  -5.955 -14.477  1.00 93.09           C
ATOM   1792  HD1 TRP A 121       3.018  -6.081 -15.435  1.00 93.09           H
ATOM   1793  CD2 TRP A 121       3.988  -5.965 -12.290  1.00 93.09           C
ATOM   1794  CE2 TRP A 121       5.176  -5.576 -12.979  1.00 93.09           C
ATOM   1795  CE3 TRP A 121       4.075  -6.119 -10.889  1.00 93.09           C
ATOM   1796  HE3 TRP A 121       3.214  -6.490 -10.354  1.00 93.09           H
ATOM   1797  NE1 TRP A 121       4.833  -5.624 -14.313  1.00 93.09           N
ATOM   1798  HE1 TRP A 121       5.485  -5.545 -15.081  1.00 93.09           H
ATOM   1799  CH2 TRP A 121       6.417  -5.422 -10.908  1.00 93.09           C
ATOM   1800  HH2 TRP A 121       7.339  -5.226 -10.380  1.00 93.09           H
ATOM   1801  CZ2 TRP A 121       6.371  -5.288 -12.307  1.00 93.09           C
ATOM   1802  HZ2 TRP A 121       7.246  -4.991 -12.866  1.00 93.09           H
ATOM   1803  CZ3 TRP A 121       5.276  -5.848 -10.203  1.00 93.09           C
ATOM   1804  HZ3 TRP A 121       5.331  -5.988  -9.133  1.00 93.09           H
ATOM   1805  N   SER A 122      -0.117  -8.828 -11.119  1.00 93.99           N
ATOM   1806  H   SER A 122       0.790  -9.080 -10.753  1.00 93.99           H
ATOM   1807  CA  SER A 122      -1.273  -9.024 -10.241  1.00 93.99           C
ATOM   1808  HA  SER A 122      -2.174  -8.670 -10.742  1.00 93.99           H
ATOM   1809  C   SER A 122      -1.102  -8.207  -8.962  1.00 93.99           C
ATOM   1810  CB  SER A 122      -1.470 -10.514  -9.952  1.00 93.99           C
ATOM   1811  HB2 SER A 122      -1.639 -11.044 -10.889  1.00 93.99           H
ATOM   1812  HB3 SER A 122      -2.343 -10.646  -9.314  1.00 93.99           H
ATOM   1813  O   SER A 122       0.022  -7.961  -8.531  1.00 93.99           O
ATOM   1814  OG  SER A 122      -0.340 -11.059  -9.305  1.00 93.99           O
ATOM   1815  HG  SER A 122       0.417 -11.008  -9.894  1.00 93.99           H
ATOM   1816  N   CYS A 123      -2.203  -7.744  -8.372  1.00 94.90           N
ATOM   1817  H   CYS A 123      -3.105  -8.000  -8.748  1.00 94.90           H
ATOM   1818  CA  CYS A 123      -2.184  -7.088  -7.067  1.00 94.90           C
ATOM   1819  HA  CYS A 123      -1.155  -6.925  -6.744  1.00 94.90           H
ATOM   1820  C   CYS A 123      -2.874  -7.968  -6.028  1.00 94.90           C
ATOM   1821  CB  CYS A 123      -2.859  -5.718  -7.141  1.00 94.90           C
ATOM   1822  HB2 CYS A 123      -3.879  -5.838  -7.504  1.00 94.90           H
ATOM   1823  HB3 CYS A 123      -2.320  -5.090  -7.850  1.00 94.90           H
ATOM   1824  O   CYS A 123      -3.970  -8.466  -6.282  1.00 94.90           O
ATOM   1825  SG  CYS A 123      -2.873  -4.864  -5.547  1.00 94.90           S
ATOM   1826  N   ALA A 124      -2.277  -8.087  -4.847  1.00 94.88           N
ATOM   1827  H   ALA A 124      -1.364  -7.671  -4.737  1.00 94.88           H
ATOM   1828  CA  ALA A 124      -2.870  -8.680  -3.656  1.00 94.88           C
ATOM   1829  HA  ALA A 124      -3.929  -8.864  -3.836  1.00 94.88           H
ATOM   1830  C   ALA A 124      -2.743  -7.714  -2.469  1.00 94.88           C
ATOM   1831  CB  ALA A 124      -2.202 -10.029  -3.380  1.00 94.88           C
ATOM   1832  HB1 ALA A 124      -1.137  -9.891  -3.193  1.00 94.88           H
ATOM   1833  HB2 ALA A 124      -2.662 -10.496  -2.509  1.00 94.88           H
ATOM   1834  HB3 ALA A 124      -2.332 -10.688  -4.238  1.00 94.88           H
ATOM   1835  O   ALA A 124      -1.810  -6.910  -2.401  1.00 94.88           O
ATOM   1836  N   THR A 125      -3.670  -7.764  -1.515  1.00 95.04           N
ATOM   1837  H   THR A 125      -4.423  -8.434  -1.585  1.00 95.04           H
ATOM   1838  CA  THR A 125      -3.595  -6.914  -0.322  1.00 95.04           C
ATOM   1839  HA  THR A 125      -2.541  -6.739  -0.105  1.00 95.04           H
ATOM   1840  C   THR A 125      -4.181  -7.587   0.907  1.00 95.04           C
ATOM   1841  CB  THR A 125      -4.248  -5.547  -0.577  1.00 95.04           C
ATOM   1842  HB  THR A 125      -3.730  -5.076  -1.412  1.00 95.04           H
ATOM   1843  O   THR A 125      -5.205  -8.258   0.827  1.00 95.04           O
ATOM   1844  CG2 THR A 125      -5.736  -5.620  -0.927  1.00 95.04           C
ATOM   1845 HG21 THR A 125      -5.872  -6.213  -1.831  1.00 95.04           H
ATOM   1846 HG22 THR A 125      -6.109  -4.611  -1.105  1.00 95.04           H
ATOM   1847 HG23 THR A 125      -6.300  -6.080  -0.115  1.00 95.04           H
ATOM   1848  OG1 THR A 125      -4.092  -4.715   0.551  1.00 95.04           O
ATOM   1849  HG1 THR A 125      -3.172  -4.763   0.820  1.00 95.04           H
ATOM   1850  N   THR A 126      -3.557  -7.355   2.063  1.00 94.51           N
ATOM   1851  H   THR A 126      -2.714  -6.799   2.068  1.00 94.51           H
ATOM   1852  CA  THR A 126      -4.054  -7.862   3.347  1.00 94.51           C
ATOM   1853  HA  THR A 126      -4.569  -8.805   3.167  1.00 94.51           H
ATOM   1854  C   THR A 126      -5.082  -6.933   3.991  1.00 94.51           C
ATOM   1855  CB  THR A 126      -2.909  -8.160   4.325  1.00 94.51           C
ATOM   1856  HB  THR A 126      -3.326  -8.579   5.240  1.00 94.51           H
ATOM   1857  O   THR A 126      -5.646  -7.281   5.027  1.00 94.51           O
ATOM   1858  CG2 THR A 126      -1.897  -9.154   3.759  1.00 94.51           C
ATOM   1859 HG21 THR A 126      -1.416  -8.750   2.869  1.00 94.51           H
ATOM   1860 HG22 THR A 126      -2.408 -10.080   3.493  1.00 94.51           H
ATOM   1861 HG23 THR A 126      -1.138  -9.378   4.508  1.00 94.51           H
ATOM   1862  OG1 THR A 126      -2.190  -6.996   4.648  1.00 94.51           O
ATOM   1863  HG1 THR A 126      -1.449  -7.299   5.177  1.00 94.51           H
ATOM   1864  N   VAL A 127      -5.351  -5.745   3.432  1.00 93.76           N
ATOM   1865  H   VAL A 127      -4.921  -5.518   2.547  1.00 93.76           H
ATOM   1866  CA  VAL A 127      -6.376  -4.846   3.989  1.00 93.76           C
ATOM   1867  HA  VAL A 127      -6.117  -4.667   5.032  1.00 93.76           H
ATOM   1868  C   VAL A 127      -7.747  -5.516   3.976  1.00 93.76           C
ATOM   1869  CB  VAL A 127      -6.449  -3.470   3.299  1.00 93.76           C
ATOM   1870  HB  VAL A 127      -7.147  -2.856   3.869  1.00 93.76           H
ATOM   1871  O   VAL A 127      -8.068  -6.309   3.092  1.00 93.76           O
ATOM   1872  CG1 VAL A 127      -5.099  -2.750   3.347  1.00 93.76           C
ATOM   1873 HG11 VAL A 127      -4.815  -2.584   4.387  1.00 93.76           H
ATOM   1874 HG12 VAL A 127      -5.176  -1.780   2.856  1.00 93.76           H
ATOM   1875 HG13 VAL A 127      -4.328  -3.334   2.845  1.00 93.76           H
ATOM   1876  CG2 VAL A 127      -6.980  -3.525   1.865  1.00 93.76           C
ATOM   1877 HG21 VAL A 127      -6.900  -2.544   1.395  1.00 93.76           H
ATOM   1878 HG22 VAL A 127      -8.027  -3.827   1.866  1.00 93.76           H
ATOM   1879 HG23 VAL A 127      -6.411  -4.255   1.290  1.00 93.76           H
ATOM   1880  N   GLU A 128      -8.588  -5.166   4.950  1.00 91.92           N
ATOM   1881  H   GLU A 128      -8.262  -4.562   5.691  1.00 91.92           H
ATOM   1882  CA  GLU A 128      -9.954  -5.682   5.006  1.00 91.92           C
ATOM   1883  HA  GLU A 128      -9.910  -6.755   5.194  1.00 91.92           H
ATOM   1884  C   GLU A 128     -10.695  -5.446   3.679  1.00 91.92           C
ATOM   1885  CB  GLU A 128     -10.745  -5.005   6.131  1.00 91.92           C
ATOM   1886  HB2 GLU A 128     -10.762  -3.929   5.957  1.00 91.92           H
ATOM   1887  HB3 GLU A 128     -11.772  -5.365   6.075  1.00 91.92           H
ATOM   1888  O   GLU A 128     -10.566  -4.387   3.060  1.00 91.92           O
ATOM   1889  CG  GLU A 128     -10.218  -5.266   7.548  1.00 91.92           C
ATOM   1890  HG2 GLU A 128     -10.173  -6.341   7.725  1.00 91.92           H
ATOM   1891  HG3 GLU A 128      -9.218  -4.845   7.651  1.00 91.92           H
ATOM   1892  CD  GLU A 128     -11.178  -4.608   8.547  1.00 91.92           C
ATOM   1893  OE1 GLU A 128     -10.920  -3.475   9.018  1.00 91.92           O
ATOM   1894  OE2 GLU A 128     -12.325  -5.090   8.693  1.00 91.92           O
ATOM   1895  N   ALA A 129     -11.550  -6.394   3.281  1.00 89.89           N
ATOM   1896  H   ALA A 129     -11.578  -7.256   3.806  1.00 89.89           H
ATOM   1897  CA  ALA A 129     -12.256  -6.359   1.996  1.00 89.89           C
ATOM   1898  HA  ALA A 129     -11.519  -6.476   1.202  1.00 89.89           H
ATOM   1899  C   ALA A 129     -13.015  -5.040   1.732  1.00 89.89           C
ATOM   1900  CB  ALA A 129     -13.209  -7.560   1.953  1.00 89.89           C
ATOM   1901  HB1 ALA A 129     -13.720  -7.587   0.990  1.00 89.89           H
ATOM   1902  HB2 ALA A 129     -13.953  -7.484   2.746  1.00 89.89           H
ATOM   1903  HB3 ALA A 129     -12.647  -8.486   2.075  1.00 89.89           H
ATOM   1904  O   ALA A 129     -13.129  -4.614   0.586  1.00 89.89           O
ATOM   1905  N   LYS A 130     -13.475  -4.352   2.787  1.00 90.20           N
ATOM   1906  H   LYS A 130     -13.309  -4.757   3.697  1.00 90.20           H
ATOM   1907  CA  LYS A 130     -14.148  -3.041   2.706  1.00 90.20           C
ATOM   1908  HA  LYS A 130     -14.933  -3.120   1.954  1.00 90.20           H
ATOM   1909  C   LYS A 130     -13.248  -1.884   2.237  1.00 90.20           C
ATOM   1910  CB  LYS A 130     -14.818  -2.734   4.058  1.00 90.20           C
ATOM   1911  HB2 LYS A 130     -15.462  -1.863   3.943  1.00 90.20           H
ATOM   1912  HB3 LYS A 130     -15.447  -3.581   4.334  1.00 90.20           H
ATOM   1913  O   LYS A 130     -13.763  -0.880   1.746  1.00 90.20           O
ATOM   1914  CG  LYS A 130     -13.811  -2.455   5.188  1.00 90.20           C
ATOM   1915  HG2 LYS A 130     -13.328  -1.495   5.007  1.00 90.20           H
ATOM   1916  HG3 LYS A 130     -13.048  -3.234   5.195  1.00 90.20           H
ATOM   1917  CD  LYS A 130     -14.489  -2.430   6.566  1.00 90.20           C
ATOM   1918  HD2 LYS A 130     -14.920  -3.413   6.758  1.00 90.20           H
ATOM   1919  HD3 LYS A 130     -15.272  -1.673   6.591  1.00 90.20           H
ATOM   1920  CE  LYS A 130     -13.426  -2.110   7.620  1.00 90.20           C
ATOM   1921  HE2 LYS A 130     -13.377  -1.031   7.762  1.00 90.20           H
ATOM   1922  HE3 LYS A 130     -12.462  -2.440   7.231  1.00 90.20           H
ATOM   1923  NZ  LYS A 130     -13.623  -2.791   8.916  1.00 90.20           N
ATOM   1924  HZ1 LYS A 130     -14.456  -2.547   9.433  1.00 90.20           H
ATOM   1925  HZ2 LYS A 130     -13.567  -3.789   8.771  1.00 90.20           H
ATOM   1926  HZ3 LYS A 130     -12.772  -2.714   9.455  1.00 90.20           H
ATOM   1927  N   PHE A 131     -11.928  -2.006   2.388  1.00 92.79           N
ATOM   1928  H   PHE A 131     -11.576  -2.861   2.794  1.00 92.79           H
ATOM   1929  CA  PHE A 131     -10.927  -1.025   1.941  1.00 92.79           C
ATOM   1930  HA  PHE A 131     -11.414  -0.075   1.723  1.00 92.79           H
ATOM   1931  C   PHE A 131     -10.204  -1.443   0.664  1.00 92.79           C
ATOM   1932  CB  PHE A 131      -9.888  -0.799   3.047  1.00 92.79           C
ATOM   1933  HB2 PHE A 131      -9.299  -1.709   3.159  1.00 92.79           H
ATOM   1934  HB3 PHE A 131      -9.211  -0.002   2.740  1.00 92.79           H
ATOM   1935  O   PHE A 131      -9.471  -0.637   0.094  1.00 92.79           O
ATOM   1936  CG  PHE A 131     -10.475  -0.422   4.384  1.00 92.79           C
ATOM   1937  CD1 PHE A 131     -11.419   0.614   4.464  1.00 92.79           C
ATOM   1938  HD1 PHE A 131     -11.720   1.152   3.577  1.00 92.79           H
ATOM   1939  CD2 PHE A 131     -10.098  -1.123   5.543  1.00 92.79           C
ATOM   1940  HD2 PHE A 131      -9.375  -1.922   5.486  1.00 92.79           H
ATOM   1941  CE1 PHE A 131     -11.994   0.935   5.696  1.00 92.79           C
ATOM   1942  HE1 PHE A 131     -12.760   1.696   5.725  1.00 92.79           H
ATOM   1943  CE2 PHE A 131     -10.643  -0.767   6.786  1.00 92.79           C
ATOM   1944  HE2 PHE A 131     -10.333  -1.304   7.670  1.00 92.79           H
ATOM   1945  CZ  PHE A 131     -11.582   0.276   6.862  1.00 92.79           C
ATOM   1946  HZ  PHE A 131     -12.004   0.555   7.816  1.00 92.79           H
ATOM   1947  N   LYS A 132     -10.404  -2.689   0.223  1.00 88.63           N
ATOM   1948  H   LYS A 132     -11.027  -3.286   0.748  1.00 88.63           H
ATOM   1949  CA  LYS A 132      -9.740  -3.258  -0.944  1.00 88.63           C
ATOM   1950  HA  LYS A 132      -8.670  -3.259  -0.736  1.00 88.63           H
ATOM   1951  C   LYS A 132     -10.026  -2.408  -2.189  1.00 88.63           C
ATOM   1952  CB  LYS A 132     -10.196  -4.711  -1.114  1.00 88.63           C
ATOM   1953  HB2 LYS A 132     -11.247  -4.736  -1.401  1.00 88.63           H
ATOM   1954  HB3 LYS A 132     -10.080  -5.219  -0.157  1.00 88.63           H
ATOM   1955  O   LYS A 132     -11.194  -2.107  -2.463  1.00 88.63           O
ATOM   1956  CG  LYS A 132      -9.352  -5.450  -2.159  1.00 88.63           C
ATOM   1957  HG2 LYS A 132      -9.518  -5.028  -3.151  1.00 88.63           H
ATOM   1958  HG3 LYS A 132      -8.300  -5.328  -1.903  1.00 88.63           H
ATOM   1959  CD  LYS A 132      -9.658  -6.950  -2.182  1.00 88.63           C
ATOM   1960  HD2 LYS A 132      -9.664  -7.338  -1.163  1.00 88.63           H
ATOM   1961  HD3 LYS A 132      -8.849  -7.451  -2.713  1.00 88.63           H
ATOM   1962  CE  LYS A 132     -10.991  -7.248  -2.875  1.00 88.63           C
ATOM   1963  HE2 LYS A 132     -10.967  -6.789  -3.863  1.00 88.63           H
ATOM   1964  HE3 LYS A 132     -11.802  -6.800  -2.301  1.00 88.63           H
ATOM   1965  NZ  LYS A 132     -11.179  -8.714  -3.004  1.00 88.63           N
ATOM   1966  HZ1 LYS A 132     -10.427  -9.093  -3.562  1.00 88.63           H
ATOM   1967  HZ2 LYS A 132     -11.128  -9.173  -2.106  1.00 88.63           H
ATOM   1968  HZ3 LYS A 132     -12.055  -8.942  -3.453  1.00 88.63           H
ATOM   1969  N   PRO A 133      -8.996  -2.006  -2.946  1.00 84.46           N
ATOM   1970  CA  PRO A 133      -9.197  -1.237  -4.157  1.00 84.46           C
ATOM   1971  HA  PRO A 133      -9.956  -0.470  -4.002  1.00 84.46           H
ATOM   1972  C   PRO A 133      -9.647  -2.166  -5.293  1.00 84.46           C
ATOM   1973  CB  PRO A 133      -7.854  -0.562  -4.406  1.00 84.46           C
ATOM   1974  HB2 PRO A 133      -7.739  -0.296  -5.456  1.00 84.46           H
ATOM   1975  HB3 PRO A 133      -7.765   0.323  -3.777  1.00 84.46           H
ATOM   1976  O   PRO A 133      -9.407  -3.377  -5.271  1.00 84.46           O
ATOM   1977  CG  PRO A 133      -6.862  -1.625  -3.937  1.00 84.46           C
ATOM   1978  HG2 PRO A 133      -5.909  -1.194  -3.630  1.00 84.46           H
ATOM   1979  HG3 PRO A 133      -6.722  -2.341  -4.747  1.00 84.46           H
ATOM   1980  CD  PRO A 133      -7.582  -2.316  -2.780  1.00 84.46           C
ATOM   1981  HD2 PRO A 133      -7.225  -1.933  -1.824  1.00 84.46           H
ATOM   1982  HD3 PRO A 133      -7.409  -3.391  -2.832  1.00 84.46           H
ATOM   1983  N   ALA A 134     -10.309  -1.602  -6.301  1.00 83.19           N
ATOM   1984  H   ALA A 134     -10.412  -0.598  -6.325  1.00 83.19           H
ATOM   1985  CA  ALA A 134     -10.674  -2.361  -7.491  1.00 83.19           C
ATOM   1986  HA  ALA A 134     -11.241  -3.241  -7.186  1.00 83.19           H
ATOM   1987  C   ALA A 134      -9.396  -2.828  -8.212  1.00 83.19           C
ATOM   1988  CB  ALA A 134     -11.572  -1.492  -8.379  1.00 83.19           C
ATOM   1989  HB1 ALA A 134     -11.029  -0.602  -8.699  1.00 83.19           H
ATOM   1990  HB2 ALA A 134     -11.868  -2.057  -9.263  1.00 83.19           H
ATOM   1991  HB3 ALA A 134     -12.466  -1.196  -7.831  1.00 83.19           H
ATOM   1992  O   ALA A 134      -8.523  -2.016  -8.502  1.00 83.19           O
ATOM   1993  N   GLY A 135      -9.276  -4.131  -8.480  1.00 82.10           N
ATOM   1994  H   GLY A 135     -10.018  -4.752  -8.189  1.00 82.10           H
ATOM   1995  CA  GLY A 135      -8.129  -4.719  -9.186  1.00 82.10           C
ATOM   1996  HA2 GLY A 135      -7.598  -3.944  -9.739  1.00 82.10           H
ATOM   1997  HA3 GLY A 135      -8.502  -5.441  -9.912  1.00 82.10           H
ATOM   1998  C   GLY A 135      -7.102  -5.440  -8.307  1.00 82.10           C
ATOM   1999  O   GLY A 135      -6.232  -6.109  -8.857  1.00 82.10           O
ATOM   2000  N   CYS A 136      -7.209  -5.369  -6.976  1.00 85.15           N
ATOM   2001  H   CYS A 136      -7.930  -4.791  -6.567  1.00 85.15           H
ATOM   2002  CA  CYS A 136      -6.436  -6.242  -6.087  1.00 85.15           C
ATOM   2003  HA  CYS A 136      -5.592  -6.652  -6.642  1.00 85.15           H
ATOM   2004  C   CYS A 136      -7.279  -7.436  -5.624  1.00 85.15           C
ATOM   2005  CB  CYS A 136      -5.839  -5.454  -4.916  1.00 85.15           C
ATOM   2006  HB2 CYS A 136      -5.285  -6.139  -4.275  1.00 85.15           H
ATOM   2007  HB3 CYS A 136      -6.662  -5.041  -4.333  1.00 85.15           H
ATOM   2008  O   CYS A 136      -8.422  -7.284  -5.176  1.00 85.15           O
ATOM   2009  SG  CYS A 136      -4.737  -4.091  -5.392  1.00 85.15           S
ATOM   2010  N   ALA A 137      -6.699  -8.629  -5.717  1.00 79.65           N
ATOM   2011  H   ALA A 137      -5.755  -8.669  -6.074  1.00 79.65           H
ATOM   2012  CA  ALA A 137      -7.173  -9.814  -5.024  1.00 79.65           C
ATOM   2013  HA  ALA A 137      -8.251  -9.895  -5.161  1.00 79.65           H
ATOM   2014  C   ALA A 137      -6.896  -9.698  -3.511  1.00 79.65           C
ATOM   2015  CB  ALA A 137      -6.528 -11.049  -5.664  1.00 79.65           C
ATOM   2016  HB1 ALA A 137      -5.446 -11.003  -5.546  1.00 79.65           H
ATOM   2017  HB2 ALA A 137      -6.891 -11.955  -5.180  1.00 79.65           H
ATOM   2018  HB3 ALA A 137      -6.771 -11.090  -6.726  1.00 79.65           H
ATOM   2019  O   ALA A 137      -6.167  -8.810  -3.058  1.00 79.65           O
ATOM   2020  N   SER A 138      -7.555 -10.556  -2.733  1.00 60.58           N
ATOM   2021  H   SER A 138      -7.999 -11.343  -3.183  1.00 60.58           H
ATOM   2022  CA  SER A 138      -7.283 -10.766  -1.303  1.00 60.58           C
ATOM   2023  HA  SER A 138      -6.738  -9.926  -0.874  1.00 60.58           H
ATOM   2024  C   SER A 138      -6.392 -11.979  -1.123  1.00 60.58           C
ATOM   2025  CB  SER A 138      -8.571 -10.982  -0.518  1.00 60.58           C
ATOM   2026  HB2 SER A 138      -8.320 -11.291   0.497  1.00 60.58           H
ATOM   2027  HB3 SER A 138      -9.148 -10.058  -0.482  1.00 60.58           H
ATOM   2028  O   SER A 138      -6.708 -12.971  -1.818  1.00 60.58           O
ATOM   2029  OG  SER A 138      -9.302 -11.999  -1.171  1.00 60.58           O
ATOM   2030  HG  SER A 138      -8.637 -12.661  -1.375  1.00 60.58           H
ATOM   2031  OXT SER A 138      -5.504 -11.887  -0.261  1.00 60.58           O
END
